# Supplementary material for: Discovery of Drug Synergies in Gastric Cancer Cells Predicted by Logical Modeling
Source: PLoS Comput Biol. 2015 Aug 28;11(8):e1004426. doi: 10.1371/journal.pcbi.1004426 (PMC4567168; doi:10.1371/journal.pcbi.1004426)
Supplement: S2 Dataset — The model can be opened with the open-source software GINsim (http://ginsim.org/). The model includes annotations for each node with Uniprot IDs, official gene symbols, gene mutations in AGS, and publication IDs for published reports on state of modeled protein in proliferating AGS cells. Node interactions are referenced with publication IDs. (ZGINML) [file pcbi.1004426.s003.zginml › GINsim-data/regulatoryGraph.ginml]

<?xml version="1.0" encoding="UTF-8"?>
<!DOCTYPE gxl SYSTEM "http://ginsim.org/GINML_2_2.dtd">
<gxl xmlns:xlink="http://www.w3.org/1999/xlink">
  <graph class="regulatory" id="AGS_FullModel_9May2015_AF_20150517" nodeorder="RTPK SHC1 GRB2 SOS Ras Raf MEK ERK DUSP6 TAK1 MKK3 ASK1 TAB p38alpha DUSP1 MKK4 MKK7 MEKK4 MLK3 Rac JNK GRAP2 SHP2 GAB IKKB IKKA AKT IRS1 Caspase8 PTENgene Caspase9 FOXO TSC pras40 BCL2 p53 Rheb mTORC1 PTEN BAD mTORC2 MDM2gene S6K MDM2 CytochromeC BAX NFkB MAP3K8 PI3K PDK1 LRP ITCH DKK1 Fz Antisurvival Axin GSK3 RTPKgene RSK MSK CFLAR CK1 Dvl SFRP1 SFRP1gene Caspase37 betacatenin betaTrCP MMP Egr1 LEF Prosurvival cMYC TCF NLK DKK1gene CCND1">
    <node id="RTPK" maxvalue="1">
      <value val="1">
        <exp str="(RTPKgene | MMP) &amp; !(p38alpha | MEK)"/>
      </value>
      <annotation>
        <linklist>
          <link xlink:href="http://www.uniprot.org/uniprot/P00533"/>
          <link xlink:href="http://www.uniprot.org/uniprot/P04626"/>
          <link xlink:href="http://www.uniprot.org/uniprot/P21860"/>
          <link xlink:href="http://www.uniprot.org/uniprot/Q15303"/>
          <link xlink:href="http://www.uniprot.org/uniprot/P08069"/>
          <link xlink:href="http://www.uniprot.org/uniprot/P16234"/>
          <link xlink:href="http://www.uniprot.org/uniprot/P09619"/>
          <link xlink:href="http://www.uniprot.org/uniprot/P07333"/>
          <link xlink:href="http://www.uniprot.org/uniprot/P10721"/>
          <link xlink:href="http://www.uniprot.org/uniprot/P36888"/>
          <link xlink:href="http://www.uniprot.org/uniprot/P11362"/>
          <link xlink:href="http://www.uniprot.org/uniprot/P21802"/>
          <link xlink:href="http://www.uniprot.org/uniprot/P22607"/>
          <link xlink:href="http://www.uniprot.org/uniprot/P22455"/>
          <link xlink:href="http://www.uniprot.org/uniprot/P17948"/>
          <link xlink:href="http://www.uniprot.org/uniprot/P35916"/>
          <link xlink:href="http://www.uniprot.org/uniprot/P35968"/>
          <link xlink:href="http://www.uniprot.org/uniprot/P08581"/>
          <link xlink:href="http://www.pubmed.com/pubmed/16816379"/>
          <link xlink:href="http://www.pubmed.com/pubmed/22290393"/>
          <link xlink:href="http://www.pubmed.com/pubmed/22011788"/>
          <link xlink:href="http://www.pubmed.com/pubmed/18347140"/>
        </linklist>
        <comment>&lt;Description&gt;
Receptor tyrosine kinase binding ligands of the EGF family and activating several signaling cascades to convert extracellular cues into appropriate cellular responses. Ligand binding triggers receptor homo- and/or heterodimerization and autophosphorylation on key cytoplasmic residues. The phosphorylated receptor recruits adapter proteins like GRB2 which in turn activates complex downstream signaling cascades. Activates at least 4 major downstream signaling cascades including the RAS-RAF-MEK-ERK, PI3 kinase-AKT, PLCgamma-PKC and STATs modules.
&lt;/Description&gt;

&lt;HGNC&gt;
EGFR
ERBB2
ERBB3
ERBB4
IGF1R
PDGFRA
PDGFRB
CSF1R
KIT
FLT3
FGFR1
FGFR2
FGFR3
FGFR4
FLT1
FLT4
KDR
MET
[other RTKs]
&lt;/HGNC&gt;

&lt;Uniprot&gt;
P00533 (EGFR_HUMAN)
P04626 (ERBB2_HUMAN)
P21860 (ERBB3_HUMAN)
Q15303 (ERBB4_HUMAN)
P08069 (IGF1R_HUMAN)
P16234 (PGFRA_HUMAN)
P09619 (PGFRB_HUMAN)
P07333 (CSF1R_HUMAN)
P10721 (KIT_HUMAN)
P36888 (FLT3_HUMAN)
P11362 (FGFR1_HUMAN)
P21802 (FGFR2_HUMAN)
P22607 (FGFR3_HUMAN)
P22455 (FGFR4_HUMAN)
P17948 (VGFR1_HUMAN)
P35916 (VGFR3_HUMAN)
P35968 (VGFR2_HUMAN)
P08581 (MET_HUMAN)
[other RTKs]
&lt;/Uniprot&gt;

&lt;Observation&gt;
EGFR reported to be inactive in unperturbed AGS cells in 3 publications (PMID 18347140, 16816379, 22290393), and to be active or inactive in different subpopulations of AGS cells in 1 publication (PMID 22011788)
&lt;/Observation&gt;</comment>
      </annotation>
      <nodevisualsetting>
        <ellipse x="572" y="124" width="80" height="30" backgroundColor="#cccccc" foregroundColor="#000000"/>
      </nodevisualsetting>
    </node>
    <node id="SHC1" maxvalue="1">
      <value val="1">
        <exp str="RTPK | !PTEN"/>
      </value>
      <annotation>
        <linklist>
          <link xlink:href="http://www.uniprot.org/uniprot/P29353"/>
          <link xlink:href="http://www.pubmed.com/pubmed/9722530"/>
        </linklist>
        <comment>&lt;Description&gt;
Signaling adapter that couples activated growth factor receptors to signaling pathways. Participates in a signaling cascade initiated by activated KIT and KITLG/SCF. Isoform p46Shc and isoform p52Shc, once phosphorylated, couple activated receptor tyrosine kinases to Ras via the recruitment of the GRB2/SOS complex and are implicated in the cytoplasmic propagation of mitogenic signals. Isoform p46Shc and isoform p52Shc may thus function as initiators of the Ras signaling cascade in various non-neuronal systems.
&lt;/Description&gt;

&lt;HGNC&gt;
SHC1
&lt;/HGNC&gt;

&lt;Uniprot&gt;
P29353 (SHC1_HUMAN)
&lt;/Uniprot&gt;

&lt;Observation&gt;
Expressed in AGS.
No known mutations in AGS.
Reported to be inactive in unperturbed AGS cells in 1 publication (PMID 9722530)
&lt;/Observation&gt;</comment>
      </annotation>
      <nodevisualsetting>
        <ellipse x="622" y="187" width="80" height="30" backgroundColor="#cccccc" foregroundColor="#000000"/>
      </nodevisualsetting>
    </node>
    <node id="GRB2" maxvalue="1">
      <value val="1">
        <exp str="SHC1"/>
      </value>
      <annotation>
        <linklist>
          <link xlink:href="http://www.uniprot.org/uniprot/P62993"/>
          <link xlink:href="http://www.pubmed.com/pubmed/20498032"/>
          <link xlink:href="http://www.pubmed.com/pubmed/20651362"/>
          <link xlink:href="http://www.pubmed.com/pubmed/9722530"/>
        </linklist>
        <comment>&lt;Description&gt;
Adapter protein that provides a critical link between cell surface growth factor receptors and the Ras signaling pathway.
&lt;/Description&gt;

&lt;HGNC&gt;
GRB2
&lt;/HGNC&gt;

&lt;Uniprot&gt;
P62993 (GRB2_HUMAN)
&lt;/Uniprot&gt;

&lt;Observation&gt;
Expressed in AGS.
No known mutations in AGS.
Reported to be active in unperturbed AGS cells in 2 publications (PMID 20498032, 20651362) and inactive in 1 publication (PMID 9722530)
&lt;/Observation&gt;</comment>
      </annotation>
      <nodevisualsetting>
        <ellipse x="621" y="261" width="80" height="30" backgroundColor="#cccccc" foregroundColor="#000000"/>
      </nodevisualsetting>
    </node>
    <node id="SOS" maxvalue="1">
      <value val="1">
        <exp str="GRB2 | !ERK"/>
      </value>
      <annotation>
        <linklist>
          <link xlink:href="http://www.uniprot.org/uniprot/Q07889"/>
          <link xlink:href="http://www.pubmed.com/pubmed/20498032"/>
          <link xlink:href="http://www.pubmed.com/pubmed/20651362"/>
        </linklist>
        <comment>&lt;Description&gt;
Promotes the exchange of Ras-bound GDP by GTP.
&lt;/Description&gt;

&lt;HGNC&gt;
SOS1
&lt;/HGNC&gt;

&lt;Uniprot&gt;
Q07889 (SOS1_HUMAN)
&lt;/Uniprot&gt;

&lt;Observation&gt;
Expressed in AGS.
Known mutations in AGS.
Reported to be active in unperturbed AGS cells in 2 publications (PMID 20498032, 20651362)
&lt;/Observation&gt;</comment>
      </annotation>
      <nodevisualsetting>
        <ellipse x="620" y="308" width="80" height="30" backgroundColor="#cccccc" foregroundColor="#000000"/>
      </nodevisualsetting>
    </node>
    <node id="Ras" maxvalue="1">
      <value val="1">
        <exp str="SOS | SHP2"/>
      </value>
      <annotation>
        <linklist>
          <link xlink:href="http://www.uniprot.org/uniprot/P01116"/>
          <link xlink:href="http://www.pubmed.com/pubmed/20498032"/>
          <link xlink:href="http://www.pubmed.com/pubmed/20963626"/>
          <link xlink:href="http://www.pubmed.com/pubmed/23922955"/>
          <link xlink:href="http://www.pubmed.com/pubmed/23153558"/>
          <link xlink:href="http://www.pubmed.com/pubmed/20840540"/>
          <link xlink:href="http://www.pubmed.com/pubmed/20651362"/>
        </linklist>
        <comment>&lt;Description&gt;
Ras proteins bind GDP/GTP and possess intrinsic GTPase activity. Plays an important role in the regulation of cell proliferation. Alternates between an inactive form bound to GDP and an active form bound to GTP. Activated by a guanine nucleotide-exchange factor (GEF) and inactivated by a GTPase-activating protein (GAP). Interaction with SOS1 promotes exchange of bound GDP by GTP.
&lt;/Description&gt;

&lt;HGNC&gt;
KRAS
&lt;/HGNC&gt;

&lt;Uniprot&gt;
P01116 (RASK_HUMAN)
&lt;/Uniprot&gt;

&lt;Observation&gt;
Expressed in AGS.
Known mutations in AGS.
Reported to be active in unperturbed AGS cells in 6 publications (PMID 20498032, 20963626, 23922955, 23153558, 20840540, 20651362)
&lt;/Observation&gt;</comment>
      </annotation>
      <nodevisualsetting>
        <ellipse x="842" y="309" width="80" height="30" backgroundColor="#cccccc" foregroundColor="#000000"/>
      </nodevisualsetting>
    </node>
    <node id="Raf" maxvalue="1">
      <value val="1">
        <exp str="Ras | !(Rheb | AKT | ERK)"/>
      </value>
      <annotation>
        <linklist>
          <link xlink:href="http://www.uniprot.org/uniprot/P04049"/>
          <link xlink:href="http://www.uniprot.org/uniprot/P10398"/>
          <link xlink:href="http://www.uniprot.org/uniprot/P15056"/>
          <link xlink:href="http://www.pubmed.com/19437514"/>
          <link xlink:href="http://www.pubmed.com/20963626"/>
          <link xlink:href="http://www.pubmed.com/14963045"/>
        </linklist>
        <comment>&lt;Description&gt;
Serine/threonine-protein kinase that acts as a regulatory link between the membrane-associated Ras GTPases and the MAPK/ERK cascade, and this critical regulatory link functions as a switch determining cell fate decisions including proliferation, differentiation, apoptosis, survival and oncogenic transformation. 
&lt;/Description&gt;

&lt;HGNC&gt;
RAF1
ARAF
BRAF
&lt;/HGNC&gt;

&lt;Uniprot&gt;
P04049 (RAF1_HUMAN)
P10398 (ARAF_HUMAN)
P15056 (BRAF_HUMAN)
&lt;/Uniprot&gt;

&lt;Observation&gt;
Expressed in AGS.
No known mutations in AGS.
Reported to be active in unperturbed AGS cells in 2 publications (19437514, 20963626) and inactive in 1 publication (PMID 14963045)
&lt;/Observation&gt;</comment>
      </annotation>
      <nodevisualsetting>
        <ellipse x="856" y="364" width="80" height="30" backgroundColor="#cccccc" foregroundColor="#000000"/>
      </nodevisualsetting>
    </node>
    <node id="MEK" maxvalue="1">
      <value val="1">
        <exp str="Raf | MAP3K8 | !ERK"/>
      </value>
      <annotation>
        <linklist>
          <link xlink:href="http://www.uniprot.org/uniprot/Q02750"/>
          <link xlink:href="http://www.uniprot.org/uniprot/P36507"/>
          <link xlink:href="http://www.pubmed.com/pubmed/23922955"/>
          <link xlink:href="http://www.pubmed.com/pubmed/19038233"/>
        </linklist>
        <comment>&lt;Description&gt;
Dual specificity protein kinase which acts as an essential component of the MAP kinase signal transduction pathway. Binding of extracellular ligands such as growth factors, cytokines and hormones to their cell-surface receptors activates RAS and this initiates RAF1 activation. RAF1 then further activates the dual-specificity protein kinases MAP2K1/MEK1 and MAP2K2/MEK2. Both MAP2K1/MEK1 and MAP2K2/MEK2 function specifically in the MAPK/ERK cascade, and catalyze the concomitant phosphorylation of a threonine and a tyrosine residue in a Thr-Glu-Tyr sequence located in the extracellular signal-regulated kinases MAPK3/ERK1 and MAPK1/ERK2, leading to their activation and further transduction of the signal within the MAPK/ERK cascade. Depending on the cellular context, this pathway mediates diverse biological functions such as cell growth, adhesion, survival and differentiation, predominantly through the regulation of transcription, metabolism and cytoskeletal rearrangements.
&lt;/Description&gt;

&lt;HGNC&gt;
MAP2K1
MAP2K2
&lt;/HGNC&gt;

&lt;Uniprot&gt;
Q02750 (MP2K1_HUMAN)
P36507 (MP2K2_HUMAN)
&lt;/Uniprot&gt;

&lt;Observation&gt;
Expressed in AGS.
No known mutations in AGS.
Reported to be active in unperturbed AGS cells in 1 publication (PMID 23922955), and inactive in 1 publication (PMID 19038233)
&lt;/Observation&gt;</comment>
      </annotation>
      <nodevisualsetting>
        <ellipse x="746" y="459" width="80" height="30" backgroundColor="#ffcc66" foregroundColor="#000000"/>
      </nodevisualsetting>
    </node>
    <node id="ERK" maxvalue="1">
      <value val="1">
        <exp str="MEK | !DUSP6"/>
      </value>
      <annotation>
        <linklist>
          <link xlink:href="http://www.uniprot.org/uniprot/P27361"/>
          <link xlink:href="http://www.uniprot.org/uniprot/P28482"/>
          <link xlink:href="http://www.pubmed.com/22961809"/>
          <link xlink:href="http://www.pubmed.com/22325465"/>
          <link xlink:href="http://www.pubmed.com/21509655"/>
          <link xlink:href="http://www.pubmed.com/21042278"/>
          <link xlink:href="http://www.pubmed.com/20388956"/>
          <link xlink:href="http://www.pubmed.com/19755509"/>
          <link xlink:href="http://www.pubmed.com/19545448"/>
          <link xlink:href="http://www.pubmed.com/18203287"/>
          <link xlink:href="http://www.pubmed.com/17522976"/>
          <link xlink:href="http://www.pubmed.com/16816379"/>
          <link xlink:href="http://www.pubmed.com/11587542"/>
          <link xlink:href="http://www.pubmed.com/23922955"/>
          <link xlink:href="http://www.pubmed.com/20651362"/>
          <link xlink:href="http://www.pubmed.com/20498032"/>
          <link xlink:href="http://www.pubmed.com/18347140"/>
          <link xlink:href="http://www.pubmed.com/23609053"/>
          <link xlink:href="http://www.pubmed.com/22261330"/>
          <link xlink:href="http://www.pubmed.com/20364107"/>
          <link xlink:href="http://www.pubmed.com/19437514"/>
          <link xlink:href="http://www.pubmed.com/19038233"/>
          <link xlink:href="http://www.pubmed.com/19020743"/>
          <link xlink:href="http://www.pubmed.com/18702686"/>
          <link xlink:href="http://www.pubmed.com/14963045"/>
          <link xlink:href="http://www.pubmed.com/12540563"/>
          <link xlink:href="http://www.pubmed.com/23408059"/>
          <link xlink:href="http://www.pubmed.com/17656145"/>
          <link xlink:href="http://www.pubmed.com/15760920"/>
          <link xlink:href="http://www.pubmed.com/9722530"/>
        </linklist>
        <comment>&lt;Description&gt;
Serine/threonine kinase which acts as an essential component of the MAP kinase signal transduction pathway. MAPK1/ERK2 and MAPK3/ERK1 are the 2 MAPKs which play an important role in the MAPK/ERK cascade. They participate also in a signaling cascade initiated by activated KIT and KITLG/SCF. Depending on the cellular context, the MAPK/ERK cascade mediates diverse biological functions such as cell growth, adhesion, survival and differentiation through the regulation of transcription, translation, cytoskeletal rearrangements. The MAPK/ERK cascade plays also a role in initiation and regulation of meiosis, mitosis, and postmitotic functions in differentiated cells by phosphorylating a number of transcription factors. About 160 substrates have already been discovered for ERKs. Many of these substrates are localized in the nucleus, and seem to participate in the regulation of transcription upon stimulation. However, other substrates are found in the cytosol as well as in other cellular organelles, and those are responsible for processes such as translation, mitosis and apoptosis. Moreover, the MAPK/ERK cascade is also involved in the regulation of the endosomal dynamics, including lysosome processing and endosome cycling through the perinuclear recycling compartment (PNRC); as well as in the fragmentation of the Golgi apparatus during mitosis.
&lt;/Description&gt;

&lt;HGNC&gt;
MAPK3
MAPK1
&lt;/HGNC&gt;

&lt;Uniprot&gt;
P27361 (MK03_HUMAN)
P28482 (MK01_HUMAN)
&lt;/Uniprot&gt;

&lt;Observation&gt;
Expressed in AGS (both MAPK3 and MAPK1).
No known mutations in AGS.
Reported to be active in unperturbed AGS cells in 16 publications (PMID 22961809, 22325465, 21509655, 21042278, 20388956, 19755509, 19545448, 18203287, 17522976, 16816379, 11587542, 23922955, 20651362, 20498032, 18347140) and inactive in 13 publications (PMID 23609053, 22261330, 20364107, 19437514, 19038233, 19020743, 18702686. 14963045, 12540563, 23408059, 17656145, 15760920, 9722530)
&lt;/Observation&gt;</comment>
      </annotation>
      <nodevisualsetting>
        <ellipse x="953" y="421" width="80" height="30" backgroundColor="#cccccc" foregroundColor="#000000"/>
      </nodevisualsetting>
    </node>
    <node id="DUSP6" maxvalue="1">
      <value val="1">
        <exp str="ERK | mTORC1"/>
      </value>
      <annotation>
        <linklist>
          <link xlink:href="http://www.uniprot.org/uniprot/Q16828"/>
        </linklist>
        <comment>&lt;Description&gt;
Inactivates MAP kinases. Has a specificity for the ERK family.
&lt;/Description&gt;

&lt;HGNC&gt;
DUSP6
&lt;/HGNC&gt;

&lt;Uniprot&gt;
Q16828 (DUS6_HUMAN)
&lt;/Uniprot&gt;

&lt;Observation&gt;
Expressed in AGS.
No known mutations in AGS.
&lt;/Observation&gt;</comment>
      </annotation>
      <nodevisualsetting>
        <ellipse x="980" y="367" width="80" height="30" backgroundColor="#cccccc" foregroundColor="#000000"/>
      </nodevisualsetting>
    </node>
    <node id="TAK1" maxvalue="1">
      <value val="1">
        <exp str="TAB"/>
      </value>
      <annotation>
        <linklist>
          <link xlink:href="http://www.uniprot.org/uniprot/O43318"/>
          <link xlink:href="http://www.pubmed.com/pubmed/24009751"/>
          <link xlink:href="http://www.pubmed.com/pubmed/16495515"/>
        </linklist>
        <comment>&lt;Description&gt;
Once activated, acts as an upstream activator of the MKK/JNK signal transduction cascade and the p38 MAPK signal transduction cascade through the phosphorylation and activation of several MAP kinase kinases like MAP2K1/MEK1, MAP2K3/MKK3, MAP2K6/MKK6 and MAP2K7/MKK7. These MAP2Ks in turn activate p38 MAPKs, c-jun N-terminal kinases (JNKs) and I-kappa-B kinase complex (IKK).
&lt;/Description&gt;

&lt;HGNC&gt;
MAP3K7
&lt;/HGNC&gt;

&lt;Uniprot&gt;
O43318 (M3K7_HUMAN)
&lt;/Uniprot&gt;

&lt;Observation&gt;
Expressed in AGS.
Reported to be active in unperturbed AGS cells in 1 publication (PMID 16495515) and inactive in 1 publication (PMID 24009751).
&lt;/Observation&gt;</comment>
      </annotation>
      <nodevisualsetting>
        <ellipse x="278" y="193" width="80" height="30" backgroundColor="#ffcc66" foregroundColor="#000000"/>
      </nodevisualsetting>
    </node>
    <node id="MKK3" maxvalue="1">
      <value val="1">
        <exp str="ASK1 | TAK1"/>
      </value>
      <annotation>
        <linklist>
          <link xlink:href="http://www.uniprot.org/uniprot/P46734"/>
        </linklist>
        <comment>&lt;Description&gt;
Dual specificity kinase. Is activated by cytokines and environmental stress in vivo. Catalyzes the concomitant phosphorylation of a threonine and a tyrosine residue in the MAP kinase p38.
&lt;/Description&gt;

&lt;HGNC&gt;
MAP2K3
&lt;/HGNC&gt;

&lt;Uniprot&gt;
P46734 (MP2K3_HUMAN)
&lt;/Uniprot&gt;

&lt;Observation&gt;
No known mutations in AGS.
Expressed in AGS.
&lt;/Observation&gt;</comment>
      </annotation>
      <nodevisualsetting>
        <ellipse x="460" y="267" width="80" height="30" backgroundColor="#cccccc" foregroundColor="#000000"/>
      </nodevisualsetting>
    </node>
    <node id="ASK1" maxvalue="1">
      <value val="1">
        <exp str="!AKT"/>
      </value>
      <annotation>
        <linklist>
          <link xlink:href="http://www.uniprot.org/uniprot/Q99683"/>
          <link xlink:href="http://www.pubmed.com/pubmed/21187402"/>
        </linklist>
        <comment>&lt;Description&gt;
Serine/threonine kinase which acts as an essential component of the MAP kinase signal transduction pathway. Plays an important role in the cascades of cellular responses evoked by changes in the environment. Mediates signaling for determination of cell fate such as differentiation and survival.
&lt;/Description&gt;

&lt;HGNC&gt;
MAP3K5
&lt;/HGNC&gt;

&lt;Uniprot&gt;
Q99683 (M3K5_HUMAN)
&lt;/Uniprot&gt;

&lt;Observation&gt;
Expressed in AGS.
Known mutation in AGS.
Reported to be inactive in unperturbed AGS cells in 1 publication (PMID 21187402)
&lt;/Observation&gt;</comment>
      </annotation>
      <nodevisualsetting>
        <ellipse x="460" y="342" width="80" height="30" backgroundColor="#cccccc" foregroundColor="#000000"/>
      </nodevisualsetting>
    </node>
    <node id="TAB" maxvalue="1">
      <value val="1">
        <exp str="!p38alpha"/>
      </value>
      <annotation>
        <linklist>
          <link xlink:href="http://www.uniprot.org/uniprot/Q15750"/>
          <link xlink:href="http://www.uniprot.org/uniprot/Q9NYJ8"/>
          <link xlink:href="http://www.pubmed.com/pubmed/24009751"/>
        </linklist>
        <comment>&lt;Description&gt;
TAB1: May be an important signaling intermediate between TGFB receptors and MAP3K7/TAK1. May play an important role in mammalian embryogenesis.
TAB2: Adapter linking MAP3K7/TAK1 and TRAF6. Promotes MAP3K7 activation in the IL1 signaling pathway. 
&lt;/Description&gt;

&lt;HGNC&gt;
TAB1
TAB2
&lt;/HGNC&gt;

&lt;Uniprot&gt;
Q15750 (TAB1_HUMAN)
Q9NYJ8 (TAB2_HUMAN)
&lt;/Uniprot&gt;

&lt;Observation&gt;
TAB2 mutated in AGS.
Expressed in AGS.
Reported to be inactive in unperturbed AGS cells in 1 publication (PMID 24009751)
&lt;/Observation&gt;</comment>
      </annotation>
      <nodevisualsetting>
        <ellipse x="339" y="134" width="80" height="30" backgroundColor="#cccccc" foregroundColor="#000000"/>
      </nodevisualsetting>
    </node>
    <node id="p38alpha" maxvalue="1">
      <value val="1">
        <exp str="(MKK3 | MKK4) &amp; !DUSP1"/>
      </value>
      <annotation>
        <linklist>
          <link xlink:href="http://www.uniprot.org/uniprot/Q16539"/>
          <link xlink:href="http://www.pubmed.com/pubmed/18702686"/>
          <link xlink:href="http://www.pubmed.com/pubmed/19020743"/>
          <link xlink:href="http://www.pubmed.com/pubmed/12540563"/>
          <link xlink:href="http://www.pubmed.com/pubmed/23609053"/>
          <link xlink:href="http://www.pubmed.com/pubmed/20651362"/>
          <link xlink:href="http://www.pubmed.com/pubmed/22961809"/>
          <link xlink:href="http://www.pubmed.com/pubmed/17304508"/>
          <link xlink:href="http://www.pubmed.com/pubmed/20388956"/>
          <link xlink:href="http://www.pubmed.com/pubmed/20498032"/>
        </linklist>
        <comment>&lt;Description&gt;
Serine/threonine kinase which acts as an essential component of the MAP kinase signal transduction pathway. MAPK14 is one of the four p38 MAPKs which play an important role in the cascades of cellular responses evoked by extracellular stimuli such as proinflammatory cytokines or physical stress leading to direct activation of transcription factors. Accordingly, p38 MAPKs phosphorylate a broad range of proteins and it has been estimated that they may have approximately 200 to 300 substrates each. Some of the targets are downstream kinases which are activated through phosphorylation and further phosphorylate additional targets. 
&lt;/Description&gt;

&lt;HGNC&gt;
MAPK14
&lt;/HGNC&gt;

&lt;Uniprot&gt;
Q16539 (MK14_HUMAN)
&lt;/Uniprot&gt;

&lt;Observation&gt;
Expressed in AGS.
No known mutations in AGS.
Reported to be inactive in unperturbed AGS cells in 7 publications (PMID 18702686, 19020743, 12540563, 23609053, 20651362, 22961809. 17304508) and inactive in 2 publications (PMID 20388956, 20498032)
&lt;/Observation&gt;</comment>
      </annotation>
      <nodevisualsetting>
        <ellipse x="391" y="391" width="80" height="30" backgroundColor="#ffcc66" foregroundColor="#000000"/>
      </nodevisualsetting>
    </node>
    <node id="DUSP1" maxvalue="1">
      <value val="1">
        <exp str="p38alpha | MSK"/>
      </value>
      <annotation>
        <linklist>
          <link xlink:href="http://www.uniprot.org/uniprot/P28562"/>
          <link xlink:href="http://www.pubmed.com/pubmed/18922965"/>
        </linklist>
        <comment>&lt;Description&gt;
As their name implies, the dual-specificity phos- phatases can dephosphorylate two types of residues, threonine and tyrosine. The function of these phospha- tases is to dephosphorylate and therefore inactivate the MAP kinases (Slack et al., 2001; Liu et al., 2005a), ERKs, p38MAPKs, and JNKs. (PMID: 18922965)
&lt;/Description&gt;

&lt;HGNC&gt;
DUSP1
&lt;/HGNC&gt;

&lt;Uniprot&gt;
P28562 (DUS1_HUMAN)
&lt;/Uniprot&gt;

&lt;Observation&gt;
Expressed in AGS.
No known mutations in AGS.
&lt;/Observation&gt;</comment>
      </annotation>
      <nodevisualsetting>
        <ellipse x="201" y="625" width="80" height="30" backgroundColor="#cccccc" foregroundColor="#000000"/>
      </nodevisualsetting>
    </node>
    <node id="MKK4" maxvalue="1">
      <value val="1">
        <exp str="MEKK4 | MLK3 | TAK1 | GRAP2"/>
      </value>
      <annotation>
        <linklist>
          <link xlink:href="http://www.uniprot.org/uniprot/P45985"/>
          <link xlink:href="http://www.pubmed.com/pubmed/18356158"/>
        </linklist>
        <comment>&lt;Description&gt;
Dual specificity protein kinase which acts as an essential component of the MAP kinase signal transduction pathway. Essential component of the stress-activated protein kinase/c-Jun N-terminal kinase (SAP/JNK) signaling pathway. With MAP2K7/MKK7, is the one of the only known kinase to directly activate the stress-activated protein kinase/c-Jun N-terminal kinases MAPK8/JNK1, MAPK9/JNK2 and MAPK10/JNK3. MAP2K4/MKK4 and MAP2K7/MKK7 both activate the JNKs by phosphorylation. Whereas MAP2K7/MKK7 exclusively activates JNKs, MAP2K4/MKK4 additionally activates the p38 MAPKs MAPK11, MAPK12, MAPK13 and MAPK14.
&lt;/Description&gt;

&lt;HGNC&gt;
MAP2K4
&lt;/HGNC&gt;

&lt;Uniprot&gt;
P45985 (MP2K4_HUMAN)
&lt;/Uniprot&gt;

&lt;Observation&gt;
Expressed in AGS.
No known mutations in AGS.
Reported to be inactive in unperturbed AGS cells in one publication (PMID 18356158)
&lt;/Observation&gt;</comment>
      </annotation>
      <nodevisualsetting>
        <ellipse x="43" y="315" width="80" height="30" backgroundColor="#cccccc" foregroundColor="#000000"/>
      </nodevisualsetting>
    </node>
    <node id="MKK7" maxvalue="1">
      <value val="1">
        <exp str="TAK1 | GRAP2"/>
      </value>
      <annotation>
        <linklist>
          <link xlink:href="http://www.uniprot.org/uniprot/O14733"/>
        </linklist>
        <comment>&lt;Description&gt;
Dual specificity protein kinase which acts as an essential component of the MAP kinase signal transduction pathway. Essential component of the stress-activated protein kinase/c-Jun N-terminal kinase (SAP/JNK) signaling pathway. With MAP2K4/MKK4, is the one of the only known kinase to directly activate the stress-activated protein kinase/c-Jun N-terminal kinases MAPK8/JNK1, MAPK9/JNK2 and MAPK10/JNK3. MAP2K4/MKK4 and MAP2K7/MKK7 both activate the JNKs by phosphorylation.
&lt;/Description&gt;

&lt;HGNC&gt;
MAP2K7
&lt;/HGNC&gt;

&lt;Uniprot&gt;
O14733 (MP2K7_HUMAN)
&lt;/Uniprot&gt;

&lt;Observation&gt;
Expressed in AGS.
No known mutations in AGS.
Reported to be active in unperturbed AGS cells in 2 publications (PMID 20651362, 18356158) and inactive in 1 publication (PMID 20498032)
&lt;/Observation&gt;</comment>
      </annotation>
      <nodevisualsetting>
        <ellipse x="162" y="287" width="80" height="30" backgroundColor="#cccccc" foregroundColor="#000000"/>
      </nodevisualsetting>
    </node>
    <node id="MEKK4" maxvalue="1">
      <value val="1">
        <exp str="Rac"/>
      </value>
      <annotation>
        <linklist>
          <link xlink:href="http://www.uniprot.org/uniprot/Q9Y6R4"/>
        </linklist>
        <comment>&lt;Description&gt;
Component of a protein kinase signal transduction cascade. Activates the CSBP2, P38 and JNK MAPK pathways, but not the ERK pathway. Specifically phosphorylates and activates MAP2K4 and MAP2K6.
&lt;/Description&gt;

&lt;HGNC&gt;
MAP3K4
&lt;/HGNC&gt;

&lt;Uniprot&gt;
Q9Y6R4 (M3K4_HUMAN)
&lt;/Uniprot&gt;

&lt;Observation&gt;
Expressed in AGS.
No known mutations in AGS.
&lt;/Observation&gt;</comment>
      </annotation>
      <nodevisualsetting>
        <ellipse x="44" y="168" width="80" height="30" backgroundColor="#cccccc" foregroundColor="#000000"/>
      </nodevisualsetting>
    </node>
    <node id="MLK3" maxvalue="1">
      <value val="1">
        <exp str="Rac"/>
      </value>
      <annotation>
        <linklist>
          <link xlink:href="http://www.uniprot.org/uniprot/Q16584"/>
          <link xlink:href="http://www.pubmed.com/pubmed/20150185"/>
        </linklist>
        <comment>&lt;Description&gt;
Activates the JUN N-terminal pathway. Required for serum-stimulated cell proliferation and for mitogen and cytokine activation of MAPK14 (p38), MAPK3 (ERK) and MAPK8 (JNK1).
&lt;/Description&gt;

&lt;HGNC&gt;
MAP3K11
&lt;/HGNC&gt;

&lt;Uniprot&gt;
Q16584 (M3K11_HUMAN)
&lt;/Uniprot&gt;

&lt;Observation&gt;
Expressed in AGS.
No known mutations in AGS.
Reported to be inactive in unperturbed AGS cells in 1 publication (PMID 20150185)
&lt;/Observation&gt;</comment>
      </annotation>
      <nodevisualsetting>
        <ellipse x="136" y="236" width="80" height="30" backgroundColor="#cccccc" foregroundColor="#000000"/>
      </nodevisualsetting>
    </node>
    <node id="Rac" maxvalue="1">
      <value val="1">
        <exp str="Dvl | mTORC2"/>
      </value>
      <annotation>
        <linklist>
          <link xlink:href="http://www.uniprot.org/uniprot/P63000"/>
          <link xlink:href="http://www.uniprot.org/uniprot/P15153"/>
          <link xlink:href="http://www.uniprot.org/uniprot/P60763"/>
          <link xlink:href="http://www.pubmed.com/pubmed/20963626"/>
          <link xlink:href="http://www.pubmed.com/pubmed/15303276"/>
          <link xlink:href="http://www.pubmed.com/pubmed/23153558"/>
          <link xlink:href="http://www.pubmed.com/pubmed/20840540"/>
        </linklist>
        <comment>&lt;Description&gt;
Plasma membrane-associated small GTPase which cycles between active GTP-bound and inactive GDP-bound states. In its active state, binds to a variety of effector proteins to regulate cellular responses such as secretory processes, phagocytosis of apoptotic cells, epithelial cell polarization and growth-factor induced formation of membrane ruffles.
&lt;/Description&gt;

&lt;HGNC&gt; 
RAC1
RAC2
RAC3
&lt;/HGNC&gt;

&lt;Uniprot&gt;
P63000 (RAC1_HUMAN)
P15153 (RAC2_HUMAN)
P60763 (RAC3_HUMAN)
&lt;/Uniprot&gt;

&lt;Observation&gt;
Expressed in AGS.
No known mutations in AGS.
Reported to be active in unperturbed AGS cells in 4 publications (PMID 20963626, 15303276, 23153558, 20840540)
&lt;/Observation&gt;</comment>
      </annotation>
      <nodevisualsetting>
        <ellipse x="137" y="67" width="80" height="30" backgroundColor="#cccccc" foregroundColor="#000000"/>
      </nodevisualsetting>
    </node>
    <node id="JNK" maxvalue="1">
      <value val="1">
        <exp str="(MKK7 | MKK4) &amp; !DUSP1"/>
      </value>
      <annotation>
        <linklist>
          <link xlink:href="http://www.uniprot.org/uniprot/P45983"/>
          <link xlink:href="http://www.uniprot.org/uniprot/P45984"/>
          <link xlink:href="http://www.pubmed.com/pubmed/23609053"/>
          <link xlink:href="http://www.pubmed.com/pubmed/22961809"/>
          <link xlink:href="http://www.pubmed.com/pubmed/21187402"/>
          <link xlink:href="http://www.pubmed.com/pubmed/20150185"/>
          <link xlink:href="http://www.pubmed.com/pubmed/18702686"/>
          <link xlink:href="http://www.pubmed.com/pubmed/18356158"/>
          <link xlink:href="http://www.pubmed.com/pubmed/20498032"/>
          <link xlink:href="http://www.pubmed.com/pubmed/17304508"/>
          <link xlink:href="http://www.pubmed.com/pubmed/20388956"/>
          <link xlink:href="http://www.pubmed.com/pubmed/19020743"/>
          <link xlink:href="http://www.pubmed.com/pubmed/20651362"/>
          <link xlink:href="http://www.pubmed.com/pubmed/19038233"/>
        </linklist>
        <comment>&lt;Description&gt;
Serine/threonine-protein kinase involved in various processes such as cell proliferation, differentiation, migration, transformation and programmed cell death. Extracellular stimuli such as proinflammatory cytokines or physical stress stimulate the stress-activated protein kinase/c-Jun N-terminal kinase (SAP/JNK) signaling pathway. In this cascade, two dual specificity kinases MAP2K4/MKK4 and MAP2K7/MKK7 phosphorylate and activate MAPK8/MAPK9 (JNK1/JNK2). In turn, MAPK8/MAPK9 (JNK1/JNK2) phosphorylates a number of transcription factors.
&lt;/Description&gt;

&lt;HGNC&gt;
MAPK8
MAPK9
&lt;/HGNC&gt;

&lt;Uniprot&gt;
P45983 (MK08_HUMAN)
P45984 (MK09_HUMAN)
&lt;/Uniprot&gt;

&lt;Observation&gt;
No known mutations in AGS.
Reported to be inactive in unperturbed AGS cells in 8 publications (PMID 23609053. 22961809, 21187402, 20150185, 18702686, 18356158, 20498032, 17304508) and active in 4 publications (PMID 20388956, 19020743, 20651362, 19038233
&lt;/Observation&gt;</comment>
      </annotation>
      <nodevisualsetting>
        <ellipse x="43" y="414" width="80" height="30" backgroundColor="#cccccc" foregroundColor="#000000"/>
      </nodevisualsetting>
    </node>
    <node id="GRAP2" maxvalue="1">
      <value val="1">
        <exp str="!p38alpha"/>
      </value>
      <annotation>
        <linklist>
          <link xlink:href="http://www.uniprot.org/uniprot/O75791"/>
        </linklist>
        <comment>&lt;Description&gt;
&lt;/Description&gt;

&lt;HGNC&gt;
GRAP2
&lt;/HGNC&gt;

&lt;Uniprot&gt;
O75791 (GRAP2_HUMAN)
&lt;/Uniprot&gt;

&lt;Observation&gt;
Unknown expression in AGS.
No known mutations in AGS.
&lt;/Observation&gt;</comment>
      </annotation>
      <nodevisualsetting>
        <ellipse x="203" y="368" width="80" height="30" backgroundColor="#cccccc" foregroundColor="#000000"/>
      </nodevisualsetting>
    </node>
    <node id="SHP2" maxvalue="1">
      <value val="1">
        <exp str="GAB"/>
      </value>
      <annotation>
        <linklist>
          <link xlink:href="http://www.uniprot.org/uniprot/Q06124"/>
          <link xlink:href="http://www.pubmed.com/pubmed/22325465"/>
          <link xlink:href="http://www.pubmed.com/pubmed/14963045"/>
        </linklist>
        <comment>&lt;Description&gt;
Acts downstream of various receptor and cytoplasmic protein tyrosine kinases to participate in the signal transduction from the cell surface to the nucleus.
&lt;/Description&gt;

&lt;HGNC&gt;
PTPN11
&lt;/HGNC&gt;

&lt;Uniprot&gt;
Q06124 (PTN11_HUMAN)
&lt;/Uniprot&gt;

&lt;Observation&gt;
Expressed in AGS.
No known mutations in AGS.
Reported to be active in unperturbed AGS cells in 2 publications (PMID 22325465, 14963045)
&lt;/Observation&gt;</comment>
      </annotation>
      <nodevisualsetting>
        <ellipse x="841" y="258" width="80" height="30" backgroundColor="#cccccc" foregroundColor="#000000"/>
      </nodevisualsetting>
    </node>
    <node id="GAB" maxvalue="1">
      <value val="1">
        <exp str="GRB2 &amp; !ERK"/>
      </value>
      <annotation>
        <linklist>
          <link xlink:href="http://www.uniprot.org/uniprot/Q13480"/>
          <link xlink:href="http://www.uniprot.org/uniprot/Q9UQC2"/>
        </linklist>
        <comment>&lt;Description&gt;
Adapter protein that plays a role in intracellular signaling cascades triggered by activated receptor-type kinases. Plays a role in FGFR1 signaling. Probably involved in signaling by the epidermal growth factor receptor (EGFR) and the insulin receptor (INSR).
&lt;/Description&gt;

&lt;HGNC&gt;
GAB1
GAB2
&lt;/HGNC&gt;

&lt;Uniprot&gt;
Q13480 (GAB1_HUMAN)
Q9UQC2 (GAB2_HUMAN)
&lt;/Uniprot&gt;

&lt;Observation&gt;
GAB1 and GAB2 expressed in AGS.
No known mutations in AGS.
&lt;/Observation&gt;</comment>
      </annotation>
      <nodevisualsetting>
        <ellipse x="729" y="257" width="80" height="30" backgroundColor="#cccccc" foregroundColor="#000000"/>
      </nodevisualsetting>
    </node>
    <node id="IKKB" maxvalue="1">
      <value val="1">
        <exp str="TAK1 &amp; !p53"/>
      </value>
      <annotation>
        <linklist>
          <link xlink:href="http://www.uniprot.org/uniprot/O14920"/>
          <link xlink:href="http://www.pubmed.com/pubmed/21294676"/>
          <link xlink:href="http://www.pubmed.com/pubmed/16495515"/>
        </linklist>
        <comment>&lt;Description&gt;
Serine kinase that plays an essential role in the NF-kappa-B signaling pathway which is activated by multiple stimuli such as inflammatory cytokines, bacterial or viral products, DNA damages or other cellular stresses. Acts as part of the canonical IKK complex in the conventional pathway of NF-kappa-B activation and phosphorylates inhibitors of NF-kappa-B on 2 critical serine residues. These modifications allow polyubiquitination of the inhibitors and subsequent degradation by the proteasome. In turn, free NF-kappa-B is translocated into the nucleus and activates the transcription of hundreds of genes involved in immune response, growth control, or protection against apoptosis. In addition to the NF-kappa-B inhibitors, phosphorylates several other components of the signaling pathway including NEMO/IKBKG, NF-kappa-B subunits RELA and NFKB1, as well as IKK-related kinases TBK1 and IKBKE.
&lt;/Description&gt;

&lt;HGNC&gt;
IKBKB
&lt;/HGNC&gt;

&lt;Uniprot&gt;
O14920 (IKKB_HUMAN)
&lt;/Uniprot&gt;

&lt;Observation&gt;
Expressed in AGS.
Known mutation in AGS.
Reported to be active in unperturbed AGS cells in 1 publication (PMID 16495515) and inactive in 1 publication (PMID 21294676).

&lt;/Observation&gt;</comment>
      </annotation>
      <nodevisualsetting>
        <ellipse x="297" y="560" width="80" height="30" backgroundColor="#cccccc" foregroundColor="#000000"/>
      </nodevisualsetting>
    </node>
    <node id="IKKA" maxvalue="1">
      <value val="1">
        <exp str="AKT"/>
      </value>
      <annotation>
        <linklist>
          <link xlink:href="http://www.uniprot.org/uniprot/O15111"/>
          <link xlink:href="http://www.pubmed.com/pubmed/16495515"/>
        </linklist>
        <comment>&lt;Description&gt;
Serine kinase that plays an essential role in the NF-kappa-B signaling pathway which is activated by multiple stimuli such as inflammatory cytokines, bacterial or viral products, DNA damages or other cellular stresses. Acts as part of the canonical IKK complex in the conventional pathway of NF-kappa-B activation and phosphorylates inhibitors of NF-kappa-B on serine residues. These modifications allow polyubiquitination of the inhibitors and subsequent degradation by the proteasome. In turn, free NF-kappa-B is translocated into the nucleus and activates the transcription of hundreds of genes involved in immune response, growth control, or protection against apoptosis.
&lt;/Description&gt;

&lt;HGNC&gt;
CHUK
&lt;/HGNC&gt;

&lt;Uniprot&gt;
O15111 (IKKA_HUMAN)
&lt;/Uniprot&gt;

&lt;Observation&gt;
Expressed in AGS.
No known mutations in AGS.
Reported to be present in cytosol and absent in nucleus in unperturbed AGS cells in 1 publication (PMID 16495515)
&lt;/Observation&gt;</comment>
      </annotation>
      <nodevisualsetting>
        <ellipse x="1013" y="579" width="80" height="30" backgroundColor="#cccccc" foregroundColor="#000000"/>
      </nodevisualsetting>
    </node>
    <node id="AKT" maxvalue="1">
      <value val="1">
        <exp str="PDK1 | mTORC2"/>
      </value>
      <annotation>
        <linklist>
          <link xlink:href="http://www.uniprot.org/uniprot/P31749"/>
          <link xlink:href="http://www.uniprot.org/uniprot/P31751"/>
          <link xlink:href="http://www.uniprot.org/uniprot/Q9Y243"/>
          <link xlink:href="http://www.pubmed.com/pubmed/23153558"/>
          <link xlink:href="http://www.pubmed.com/pubmed/22907434"/>
          <link xlink:href="http://www.pubmed.com/pubmed/22710759"/>
          <link xlink:href="http://www.pubmed.com/pubmed/22543857"/>
          <link xlink:href="http://www.pubmed.com/pubmed/22421143"/>
          <link xlink:href="http://www.pubmed.com/pubmed/22336586"/>
          <link xlink:href="http://www.pubmed.com/pubmed/22325465"/>
          <link xlink:href="http://www.pubmed.com/pubmed/21610320"/>
          <link xlink:href="http://www.pubmed.com/pubmed/21042278"/>
          <link xlink:href="http://www.pubmed.com/pubmed/20963626"/>
          <link xlink:href="http://www.pubmed.com/pubmed/20840540"/>
          <link xlink:href="http://www.pubmed.com/pubmed/20727916"/>
          <link xlink:href="http://www.pubmed.com/pubmed/20585984"/>
          <link xlink:href="http://www.pubmed.com/pubmed/19755509"/>
          <link xlink:href="http://www.pubmed.com/pubmed/19545448"/>
          <link xlink:href="http://www.pubmed.com/pubmed/19038233"/>
          <link xlink:href="http://www.pubmed.com/pubmed/18823436"/>
          <link xlink:href="http://www.pubmed.com/pubmed/18356158"/>
          <link xlink:href="http://www.pubmed.com/pubmed/21245990"/>
          <link xlink:href="http://www.pubmed.com/pubmed/21447180"/>
          <link xlink:href="http://www.pubmed.com/pubmed/19060929"/>
          <link xlink:href=""/>
        </linklist>
        <comment>&lt;Description&gt;
AKT represents 3 closely related serine/threonine-protein kinases (AKT1, AKT2 and AKT3) called the AKT kinase, and which regulate many processes including metabolism, proliferation, cell survival, growth and angiogenesis. This is mediated through serine and/or threonine phosphorylation of a range of downstream substrates. Over 100 substrate candidates have been reported so far, but for most of them, no isoform specificity has been reported. AKT is responsible of the regulation of glucose uptake by mediating insulin-induced translocation of the SLC2A4/GLUT4 glucose transporter to the cell surface. Phosphorylation of PTPN1 at 'Ser-50' negatively modulates its phosphatase activity preventing dephosphorylation of the insulin receptor and the attenuation of insulin signaling. Phosphorylation of TBC1D4 triggers the binding of this effector to inhibitory 14-3-3 proteins, which is required for insulin-stimulated glucose transport. AKT regulates also the storage of glucose in the form of glycogen by phosphorylating GSK3A at 'Ser-21' and GSK3B at 'Ser-9', resulting in inhibition of its kinase activity. Phosphorylation of GSK3 isoforms by AKT is also thought to be one mechanism by which cell proliferation is driven. AKT regulates also cell survival via the phosphorylation of MAP3K5 (apoptosis signal-related kinase). Phosphorylation of 'Ser-83' decreases MAP3K5 kinase activity stimulated by oxidative stress and thereby prevents apoptosis. AKT mediates insulin-stimulated protein synthesis by phosphorylating TSC2 at 'Ser-939' and 'Thr-1462', thereby activating mTORC1 signaling and leading to both phosphorylation of 4E-BP1 and in activation of RPS6KB1. AKT is involved in the phosphorylation of members of the FOXO factors (Forkhead family of transcription factors), leading to binding of 14-3-3 proteins and cytoplasmic localization. In particular, FOXO1 is phosphorylated at 'Thr-24', 'Ser-256' and 'Ser-319'. FOXO3 and FOXO4 are phosphorylated on equivalent sites. 
&lt;/Description&gt;

&lt;HGNC&gt;
AKT1
AKT2
AKT3
&lt;/HGNC&gt;

&lt;Uniprot&gt;
P31749 (AKT1_HUMAN)
P31751 (AKT2_HUMAN)
Q9Y243 (AKT3_HUMAN)
&lt;/Uniprot&gt;

&lt;Observation&gt;
AKT2 has known mutation in AGS.
Akt1 expressed in AGS, Akt2 and Akt3 expression unknown.
Reported to be active in unperturbed AGS cells in 19 publications (PMID 23153558, 22907434, 22710759, 22543857, 22421143, 22336586, 22325465, 21610320, 21042278, 20963626, 20840540, 20727916, 20585984, 19755509, 19545448, 19038233, 18823436, 18356158, 21245990) and inactive in 2 publications (PMID 21447180, 19060929)
&lt;/Observation&gt;</comment>
      </annotation>
      <nodevisualsetting>
        <ellipse x="1171" y="550" width="80" height="30" backgroundColor="#ffcc66" foregroundColor="#000000"/>
      </nodevisualsetting>
    </node>
    <node id="IRS1" maxvalue="1">
      <value val="1">
        <exp str="!(S6K | ERK | IKKB)"/>
      </value>
      <annotation>
        <linklist>
          <link xlink:href="http://www.uniprot.org/uniprot/P35568"/>
          <link xlink:href="http://www.pubmed.com/pubmed/17344071"/>
          <link xlink:href=""/>
        </linklist>
        <comment>&lt;Description&gt;
Activates phosphatidylinositol 3-kinase when bound to the regulatory p85 subunit
&lt;/Description&gt;

&lt;HGNC&gt;
IRS1
&lt;/HGNC&gt;

&lt;Uniprot&gt;
P35568 (IRS1_HUMAN)
&lt;/Uniprot&gt;

&lt;Observation&gt;
Expressed in AGS.
No known mutations in AGS.
Reported to possibly be active in unperturbed AGS cells in 1 publication (PMID 17344071)
&lt;/Observation&gt;</comment>
      </annotation>
      <nodevisualsetting>
        <ellipse x="1101" y="225" width="80" height="30" backgroundColor="#cccccc" foregroundColor="#000000"/>
      </nodevisualsetting>
    </node>
    <node id="Caspase8" maxvalue="1">
      <value val="1">
        <exp str="!CFLAR"/>
      </value>
      <annotation>
        <linklist>
          <link xlink:href="http://www.uniprot.org/uniprot/Q14790"/>
        </linklist>
        <comment>&lt;Description&gt;
Most upstream protease of the activation cascade of caspases responsible for the TNFRSF6/FAS mediated and TNFRSF1A induced cell death. Binding to the adapter molecule FADD recruits it to either receptor. The resulting aggregate called death-inducing signaling complex (DISC) performs CASP8 proteolytic activation. The active dimeric enzyme is then liberated from the DISC and free to activate downstream apoptotic proteases.
&lt;/Description&gt;

&lt;HGNC&gt;
CASP8
&lt;/HGNC&gt;

&lt;Uniprot&gt;
Q14790 (CASP8_HUMAN)
&lt;/Uniprot&gt;

&lt;Observation&gt;
Expressed in AGS.
Known mutation in AGS.
&lt;/Observation&gt;</comment>
      </annotation>
      <nodevisualsetting>
        <ellipse x="856" y="775" width="80" height="30" backgroundColor="#cccccc" foregroundColor="#000000"/>
      </nodevisualsetting>
    </node>
    <node id="PTENgene" maxvalue="1">
      <value val="1">
        <exp str="Egr1"/>
      </value>
      <annotation>
        <comment>&lt;Description&gt;
Tumor suppressor. Acts as a dual-specificity protein phosphatase, dephosphorylating tyrosine-, serine- and threonine-phosphorylated proteins. Also acts as a lipid phosphatase, removing the phosphate in the D3 position of the inositol ring from phosphatidylinositol 3,4,5-trisphosphate, phosphatidylinositol 3,4-diphosphate, phosphatidylinositol 3-phosphate and inositol 1,3,4,5-tetrakisphosphate with order of substrate preference in vitro PtdIns(3,4,5)P3 &gt; PtdIns(3,4)P2 &gt; PtdIns3P &gt; Ins(1,3,4,5)P4. The lipid phosphatase activity is critical for its tumor suppressor function. Antagonizes the PI3K-AKT/PKB signaling pathway by dephosphorylating phosphoinositides and thereby modulating cell cycle progression and cell survival.
&lt;/Description&gt;

&lt;HGNC&gt;
PTEN
&lt;/HGNC&gt;

&lt;Uniprot&gt;
P60484 (PTEN_HUMAN)
&lt;/Uniprot&gt;

&lt;Observation&gt;
Unknown expression in AGS.
No known mutations in AGS.
Reported to be inactive in unperturbed AGS cells in 4 publications (PMID 22521126, 22325465. 20585984, 19755509)
&lt;/Observation&gt;</comment>
      </annotation>
      <nodevisualsetting>
        <ellipse x="1474" y="298" width="80" height="30" backgroundColor="#cccccc" foregroundColor="#000000"/>
      </nodevisualsetting>
    </node>
    <node id="Caspase9" maxvalue="1">
      <value val="1">
        <exp str="CytochromeC"/>
      </value>
      <annotation>
        <linklist>
          <link xlink:href="http://www.uniprot.org/uniprot/P55211"/>
          <link xlink:href="http://www.pubmed.com/pubmed/23534755"/>
        </linklist>
        <comment>&lt;Description&gt;
Involved in the activation cascade of caspases responsible for apoptosis execution. Binding of caspase-9 to Apaf-1 leads to activation of the protease which then cleaves and activates caspase-3.
&lt;/Description&gt;

&lt;HGNC&gt;
CASP9
&lt;/HGNC&gt;

&lt;Uniprot&gt;
P55211 (CASP9_HUMAN)
&lt;/Uniprot&gt;

&lt;Observation&gt;
Expressed in AGS.
No known mutations in AGS.
Reported to be inactive in unperturbed AGS cells in 1 publication (PMID 23534755)
&lt;/Observation&gt;</comment>
      </annotation>
      <nodevisualsetting>
        <ellipse x="1008" y="700" width="80" height="30" backgroundColor="#cccccc" foregroundColor="#000000"/>
      </nodevisualsetting>
    </node>
    <node id="FOXO" maxvalue="1">
      <value val="1">
        <exp str="!(AKT | NLK)"/>
      </value>
      <annotation>
        <linklist>
          <link xlink:href="http://www.uniprot.org/uniprot/Q12778"/>
          <link xlink:href="http://www.uniprot.org/uniprot/O43524"/>
          <link xlink:href="http://www.uniprot.org/uniprot/P98177"/>
          <link xlink:href="http://www.pubmed.com/pubmed/16373335"/>
        </linklist>
        <comment>&lt;Description&gt;
Transcription factor.
&lt;/Description&gt;

&lt;HGNC&gt;
FOXO1
FOXO3
FOXO4
&lt;/HGNC&gt;

&lt;Uniprot&gt;
Q12778 (FOXO1_HUMAN)
O43524 (FOXO3_HUMAN)
P98177 (FOXO4_HUMAN)
&lt;/Uniprot&gt;

&lt;Observation&gt;
Expressed in AGS.
No known mutations in AGS.
FOXO3a reported to be possibly active in unperturbed AGS cells in 1 publication (PMID 16373335)
&lt;/Observation&gt;</comment>
      </annotation>
      <nodevisualsetting>
        <ellipse x="1363" y="686" width="80" height="30" backgroundColor="#cccccc" foregroundColor="#000000"/>
      </nodevisualsetting>
    </node>
    <node id="TSC" maxvalue="1">
      <value val="1">
        <exp str="GSK3 &amp; !(IKKB | AKT | RSK | ERK)"/>
      </value>
      <annotation>
        <linklist>
          <link xlink:href="http://www.uniprot.org/uniprot/Q92574"/>
          <link xlink:href="http://www.uniprot.org/uniprot/P49815"/>
        </linklist>
        <comment>&lt;Description&gt;
TSC1 in complex with TSC2, inhibits the nutrient-mediated or growth factor-stimulated phosphorylation of S6K1 and EIF4EBP1 by negatively regulating mTORC1 signaling.
&lt;/Description&gt;

&lt;HGNC&gt;
TSC2
TSC1
&lt;/HGNC&gt;

&lt;Uniprot&gt;
Q92574 (TSC1_HUMAN)
P49815 (TSC2_HUMAN)
&lt;/Uniprot&gt;

&lt;Observation&gt;
Expressed in AGS.
No known mutations in AGS.
&lt;/Observation&gt;</comment>
      </annotation>
      <nodevisualsetting>
        <ellipse x="1227" y="500" width="80" height="30" backgroundColor="#cccccc" foregroundColor="#000000"/>
      </nodevisualsetting>
    </node>
    <node id="pras40" maxvalue="1">
      <value val="1">
        <exp str="!AKT"/>
      </value>
      <annotation>
        <linklist>
          <link xlink:href="http://www.uniprot.org/uniprot/Q96B36"/>
        </linklist>
        <comment>&lt;Description&gt;
Subunit of mTORC1, which regulates cell growth and survival in response to nutrient and hormonal signals. mTORC1 is activated in response to growth factors or amino acids. Growth factor-stimulated mTORC1 activation involves a AKT1-mediated phosphorylation of TSC1-TSC2, which leads to the activation of the RHEB GTPase that potently activates the protein kinase activity of mTORC1. Amino acid-signaling to mTORC1 requires its relocalization to the lysosomes mediated by the Ragulator complex and the Rag GTPases.
&lt;/Description&gt;

&lt;HGNC&gt;
AKT1S1
&lt;/HGNC&gt;

&lt;Uniprot&gt;
Q96B36 (AKTS1_HUMAN)
&lt;/Uniprot&gt;

&lt;Observation&gt;
Synonyms: PRAS40
Expressed in AGS.
&lt;/Observation&gt;</comment>
      </annotation>
      <nodevisualsetting>
        <ellipse x="1440" y="456" width="80" height="30" backgroundColor="#cccccc" foregroundColor="#000000"/>
      </nodevisualsetting>
    </node>
    <node id="BCL2" maxvalue="1">
      <value val="1">
        <exp str="!BAD"/>
      </value>
      <annotation>
        <linklist>
          <link xlink:href="http://www.uniprot.org/uniprot/P10415"/>
          <link xlink:href="http://www.pubmed.com/pubmed/23311997"/>
          <link xlink:href="http://www.pubmed.com/pubmed/22961809"/>
          <link xlink:href="http://www.pubmed.com/pubmed/22907434"/>
          <link xlink:href="http://www.pubmed.com/pubmed/22710759"/>
          <link xlink:href="http://www.pubmed.com/pubmed/21610320"/>
          <link xlink:href="http://www.pubmed.com/pubmed/17304508"/>
        </linklist>
        <comment>&lt;Description&gt;
Suppresses apoptosis in a variety of cell systems including factor-dependent lymphohematopoietic and neural cells. Regulates cell death by controlling the mitochondrial membrane permeability.
&lt;/Description&gt;

&lt;HGNC&gt;
BCL2
&lt;/HGNC&gt;

&lt;Uniprot&gt;
P10415 (BCL2_HUMAN)
&lt;/Uniprot&gt;

&lt;Observation&gt;
No known mutations in AGS.

Reported to be active in unperturbed AGS cells in 6 publications (PMID 23311997, 22961809, 22907434, 22710759, 21610320, 17304508)
&lt;/Observation&gt;</comment>
      </annotation>
      <nodevisualsetting>
        <ellipse x="1111" y="655" width="80" height="30" backgroundColor="#cccccc" foregroundColor="#000000"/>
      </nodevisualsetting>
    </node>
    <node id="p53" maxvalue="1">
      <value val="1">
        <exp str="p38alpha &amp; !MDM2"/>
      </value>
      <annotation>
        <linklist>
          <link xlink:href="http://www.uniprot.org/uniprot/P04637"/>
        </linklist>
        <comment>Gene: TP53
Alternative gene names: P53
Expressed in AGS.
No known mutations in AGS.

Uniprot: P04637 (P53_HUMAN)</comment>
      </annotation>
      <nodevisualsetting>
        <ellipse x="895" y="598" width="80" height="30" backgroundColor="#cccccc" foregroundColor="#000000"/>
      </nodevisualsetting>
    </node>
    <node id="Rheb" maxvalue="1">
      <value val="1">
        <exp str="!TSC"/>
      </value>
      <annotation>
        <linklist>
          <link xlink:href="http://www.uniprot.org/uniprot/Q15382"/>
        </linklist>
        <comment>&lt;Description&gt;
Activates the protein kinase activity of mTORC1, and thereby plays a role in the regulation of apoptosis. Stimulates the phosphorylation of S6K1 and EIF4EBP1 through activation of mTORC1 signaling.
&lt;/Description&gt;

&lt;HGNC&gt;
RHEB
&lt;/HGNC&gt;

&lt;Uniprot&gt;
Q15382 (RHEB_HUMAN)
&lt;/Uniprot&gt;

&lt;Observation&gt;
Unknown expression in AGS.
No known mutations in AGS.
&lt;/Observation&gt;</comment>
      </annotation>
      <nodevisualsetting>
        <ellipse x="1094" y="462" width="80" height="30" backgroundColor="#cccccc" foregroundColor="#000000"/>
      </nodevisualsetting>
    </node>
    <node id="mTORC1" maxvalue="1">
      <value val="1">
        <exp str="(Rheb | RSK) &amp; !pras40"/>
      </value>
      <annotation>
        <linklist>
          <link xlink:href="http://www.uniprot.org/uniprot/P42345"/>
          <link xlink:href="http://www.uniprot.org/uniprot/Q8N122"/>
          <link xlink:href="http://www.uniprot.org/uniprot/Q9BVC4"/>
          <link xlink:href="http://www.pubmed.com/pubmed/22421143"/>
          <link xlink:href="http://www.pubmed.com/pubmed/22907434"/>
        </linklist>
        <comment>&lt;Description&gt;
Complex of proteins central in regulation of cellular metabolism, growth and survival in response to hormones, growth factors, nutrients, energy and stress signals. Activated mTORC1 up-regulates protein synthesis by phosphorylating key regulators of mRNA translation and ribosome synthesis. This includes phosphorylation of EIF4EBP1 and release of its inhibition toward the elongation initiation factor 4E (eiF4E). Moreover, phosphorylates and activates RPS6KB1 and RPS6KB2 that promote protein synthesis by modulating the activity of their downstream targets including ribosomal protein S6.
&lt;/Description&gt;

&lt;HGNC&gt;
MTOR
RPTOR
MLST8
&lt;/HGNC&gt;

&lt;Uniprot&gt;
P42345 (MTOR_HUMAN)
Q8N122 (RPTOR_HUMAN)
Q9BVC4 (LST8_HUMAN)
&lt;/Uniprot&gt;

&lt;Observation&gt;
Reported to be active in unperturbed AGS cells in 1 publication (PMID 22421143) and inactive in 1 publication (22907434).
&lt;/Observation&gt;</comment>
      </annotation>
      <nodevisualsetting>
        <ellipse x="1149" y="315" width="80" height="30" backgroundColor="#cccccc" foregroundColor="#000000"/>
      </nodevisualsetting>
    </node>
    <node id="PTEN" maxvalue="1">
      <value val="1">
        <exp str="PTENgene &amp; !GSK3"/>
      </value>
      <annotation>
        <linklist>
          <link xlink:href="http://www.uniprot.org/uniprot/P60484"/>
        </linklist>
        <comment>&lt;Description&gt;
Tumor suppressor. Acts as a dual-specificity protein phosphatase, dephosphorylating tyrosine-, serine- and threonine-phosphorylated proteins. Also acts as a lipid phosphatase, removing the phosphate in the D3 position of the inositol ring from phosphatidylinositol 3,4,5-trisphosphate, phosphatidylinositol 3,4-diphosphate, phosphatidylinositol 3-phosphate and inositol 1,3,4,5-tetrakisphosphate with order of substrate preference in vitro PtdIns(3,4,5)P3 &gt; PtdIns(3,4)P2 &gt; PtdIns3P &gt; Ins(1,3,4,5)P4. The lipid phosphatase activity is critical for its tumor suppressor function. Antagonizes the PI3K-AKT/PKB signaling pathway by dephosphorylating phosphoinositides and thereby modulating cell cycle progression and cell survival.
&lt;/Description&gt;

&lt;HGNC&gt;
PTEN
&lt;/HGNC&gt;

&lt;Uniprot&gt;
P60484 (PTEN_HUMAN)
&lt;/Uniprot&gt;

&lt;Observation&gt;
Unknown expression in AGS.
No known mutations in AGS.
Reported to be inactive in unperturbed AGS cells in 4 publications (PMID 22521126, 22325465. 20585984, 19755509)
&lt;/Observation&gt;</comment>
      </annotation>
      <nodevisualsetting>
        <ellipse x="1288" y="300" width="80" height="30" backgroundColor="#cccccc" foregroundColor="#000000"/>
      </nodevisualsetting>
    </node>
    <node id="BAD" maxvalue="1">
      <value val="1">
        <exp str="!AKT &amp; !RSK"/>
      </value>
      <annotation>
        <linklist>
          <link xlink:href="http://www.uniprot.org/uniprot/Q92934"/>
          <link xlink:href="http://www.pubmed.com/pubmed/20727916"/>
        </linklist>
        <comment>&lt;Description&gt;
Promotes cell death. Successfully competes for the binding to Bcl-X(L), Bcl-2 and Bcl-W, thereby affecting the level of heterodimerization of these proteins with BAX. Can reverse the death repressor activity of Bcl-X(L), but not that of Bcl-2 (By similarity). Appears to act as a link between growth factor receptor signaling and the apoptotic pathways.
&lt;/Description&gt;

&lt;HGNC&gt;
BAD
&lt;/HGNC&gt;

&lt;Uniprot&gt;
Q92934 (BAD_HUMAN)
&lt;/Uniprot&gt;

&lt;Observation&gt;
Expressed in AGS.
No known mutations in AGS.
Reported to be inactive in 1 pubclication in unperturbed AGS cells (PMID 20727916)
&lt;/Observation&gt;</comment>
      </annotation>
      <nodevisualsetting>
        <ellipse x="1264" y="655" width="80" height="30" backgroundColor="#cccccc" foregroundColor="#000000"/>
      </nodevisualsetting>
    </node>
    <node id="mTORC2" maxvalue="1">
      <value val="1">
        <exp str="TSC &amp; !S6K"/>
      </value>
      <annotation>
        <linklist>
          <link xlink:href="http://www.uniprot.org/uniprot/P42345"/>
          <link xlink:href="http://www.uniprot.org/uniprot/Q6R327"/>
          <link xlink:href="http://www.uniprot.org/uniprot/Q9BVC4"/>
          <link xlink:href="http://www.pubmed.com/pubmed/22421143"/>
          <link xlink:href="http://www.pubmed.com/pubmed/22907434"/>
        </linklist>
        <comment>&lt;Description&gt;
Complex of proteins. mTORC2 is activated by growth factors, but, in contrast to mTORC1, seems to be nutrient-insensitive. mTORC2 seems to function upstream of Rho GTPases to regulate the actin cytoskeleton, probably by activating one or more Rho-type guanine nucleotide exchange factors. mTORC2 promotes the serum-induced formation of stress-fibers or F-actin. mTORC2 plays a critical role in AKT1 'Ser-473' phosphorylation, which may facilitate the phosphorylation of the activation loop of AKT1 on 'Thr-308' by PDK1 which is a prerequisite for full activation.
&lt;/Description&gt;

&lt;HGNC&gt;
MTOR
RICTOR
MLST8
&lt;/HGNC&gt;

&lt;Uniprot&gt;
P42345 (MTOR_HUMAN)
Q6R327 (RICTR_HUMAN
Q9BVC4 (LST8_HUMAN)
&lt;/Uniprot&gt;

&lt;Observation&gt;
Reported to be active in unperturbed AGS cells in 1 publication (PMID 22421143) and inactive in 1 publication (22907434).
&lt;/Observation&gt;</comment>
      </annotation>
      <nodevisualsetting>
        <ellipse x="1241" y="270" width="80" height="30" backgroundColor="#cccccc" foregroundColor="#000000"/>
      </nodevisualsetting>
    </node>
    <node id="MDM2gene" maxvalue="1">
      <value val="1">
        <exp str="NFkB | p53"/>
      </value>
      <annotation>
        <linklist>
          <link xlink:href="http://www.uniprot.org/uniprot/Q00987"/>
          <link xlink:href="http://www.pubmed.com/pubmed/22963678"/>
          <link xlink:href="http://www.pubmed.com/pubmed/20020415"/>
        </linklist>
        <comment>&lt;Description&gt;
E3 ubiquitin-protein ligase that mediates ubiquitination of p53/TP53, leading to its degradation by the proteasome. Inhibits p53/TP53- and p73/TP73-mediated cell cycle arrest and apoptosis by binding its transcriptional activation domain.
&lt;/Description&gt;

&lt;HGNC&gt;
MDM2
&lt;/HGNC&gt;

&lt;Uniprot&gt;
Q00987 (MDM2_HUMAN)
&lt;/Uniprot&gt;

&lt;Observation&gt;
Expressed in AGS.
Known mutations in AGS.
Reported as active in unperturbed AGS cells in 1 publication (PMID 22963678) and inactive in 1 publication (PMID 20020415)
&lt;/Observation&gt;</comment>
      </annotation>
      <nodevisualsetting>
        <ellipse x="762" y="523" width="80" height="30" backgroundColor="#cccccc" foregroundColor="#000000"/>
      </nodevisualsetting>
    </node>
    <node id="S6K" maxvalue="1">
      <value val="1">
        <exp str="PDK1 | mTORC1"/>
      </value>
      <annotation>
        <linklist>
          <link xlink:href="http://www.uniprot.org/uniprot/P23443"/>
          <link xlink:href="http://www.uniprot.org/uniprot/Q9UBS0"/>
          <link xlink:href="http://www.pubmed.com/pubmed/22907434"/>
          <link xlink:href="http://www.pubmed.com/pubmed/22543857"/>
          <link xlink:href="http://www.pubmed.com/pubmed/22336586"/>
          <link xlink:href="http://www.pubmed.com/pubmed/21610320"/>
          <link xlink:href="http://www.pubmed.com/pubmed/12433206"/>
          <link xlink:href="http://www.pubmed.com/pubmed/18922971"/>
        </linklist>
        <comment>&lt;Description&gt;
Serine/threonine-protein kinase that acts downstream of mTOR signaling in response to growth factors and nutrients to promote cell proliferation, cell growth and cell cycle progression. Regulates protein synthesis through phosphorylation of EIF4B, RPS6 and EEF2K, and contributes to cell survival by repressing the pro-apoptotic function of BAD.
&lt;/Description&gt;

&lt;HGNC&gt;
RPS6KB1
RPS6KB2
&lt;/HGNC&gt;

&lt;Uniprot&gt;
P23443 (KS6B1_HUMAN)
Q9UBS0 (KS6B2_HUMAN)
&lt;/Uniprot&gt;

&lt;Observation&gt;
Expressed in AGS.
No known mutations in AGS.
Reported to be active in unperturbed AGS in 5 publications (PMID 22907434, 22543857, 22336586, 21610320, 12433206), and inactive in 1 publication (PMID 18922971).
&lt;/Observation&gt;</comment>
      </annotation>
      <nodevisualsetting>
        <ellipse x="1003" y="265" width="80" height="30" backgroundColor="#cccccc" foregroundColor="#000000"/>
      </nodevisualsetting>
    </node>
    <node id="MDM2" maxvalue="1">
      <value val="1">
        <exp str="(AKT | MDM2gene) &amp; !S6K"/>
      </value>
      <annotation>
        <linklist>
          <link xlink:href="http://www.uniprot.org/uniprot/Q00987"/>
          <link xlink:href="http://www.pubmed.com/pubmed/22963678"/>
          <link xlink:href="http://www.pubmed.com/pubmed/20020415"/>
        </linklist>
        <comment>&lt;Description&gt;
E3 ubiquitin-protein ligase that mediates ubiquitination of p53/TP53, leading to its degradation by the proteasome. Inhibits p53/TP53- and p73/TP73-mediated cell cycle arrest and apoptosis by binding its transcriptional activation domain.
&lt;/Description&gt;

&lt;HGNC&gt;
MDM2
&lt;/HGNC&gt;

&lt;Uniprot&gt;
Q00987 (MDM2_HUMAN)
&lt;/Uniprot&gt;

&lt;Observation&gt;
Expressed in AGS.
Known mutations in AGS.
Reported as active in unperturbed AGS cells in 1 publication (PMID 22963678) and inactive in 1 publication (PMID 20020415)
&lt;/Observation&gt;</comment>
      </annotation>
      <nodevisualsetting>
        <ellipse x="917" y="528" width="80" height="30" backgroundColor="#cccccc" foregroundColor="#000000"/>
      </nodevisualsetting>
    </node>
    <node id="CytochromeC" maxvalue="1">
      <value val="1">
        <exp str="BAX &amp; !BCL2"/>
      </value>
      <annotation>
        <linklist>
          <link xlink:href="http://www.uniprot.org/uniprot/P99999"/>
        </linklist>
        <comment>&lt;Description&gt;
Electron carrier protein. The oxidized form of the cytochrome c heme group can accept an electron from the heme group of the cytochrome c1 subunit of cytochrome reductase. Cytochrome c then transfers this electron to the cytochrome oxidase complex, the final protein carrier in the mitochondrial electron-transport chain.
Plays a role in apoptosis. Suppression of the anti-apoptotic members or activation of the pro-apoptotic members of the Bcl-2 family leads to altered mitochondrial membrane permeability resulting in release of cytochrome c into the cytosol. Binding of cytochrome c to Apaf-1 triggers the activation of caspase-9, which then accelerates apoptosis by activating other caspases.
&lt;/Description&gt;

&lt;HGNC&gt;
CYCS
&lt;/HGNC&gt;

&lt;Uniprot&gt;
P99999 (CYC_HUMAN)
&lt;/Uniprot&gt;

&lt;Observation&gt;
Unknown expression in AGS.
No known mutations in AGS.
&lt;/Observation&gt;</comment>
      </annotation>
      <nodevisualsetting>
        <ellipse x="1005" y="656" width="80" height="30" backgroundColor="#cccccc" foregroundColor="#000000"/>
      </nodevisualsetting>
    </node>
    <node id="BAX" maxvalue="1">
      <value val="1">
        <exp str="p53"/>
      </value>
      <annotation>
        <linklist>
          <link xlink:href="http://www.uniprot.org/uniprot/Q07812"/>
          <link xlink:href="http://www.pubmed.com/22710759"/>
          <link xlink:href="http://www.pubmed.com/23311997"/>
          <link xlink:href="http://www.pubmed.com/17304508"/>
          <link xlink:href="http://www.pubmed.com/22961809"/>
        </linklist>
        <comment>&lt;Description&gt;
Accelerates programmed cell death by binding to, and antagonizing the apoptosis repressor BCL2 or its adenovirus homolog E1B 19k protein. Under stress conditions, undergoes a conformation change that causes translocation to the mitochondrion membrane, leading to the release of cytochrome c that then triggers apoptosis. Promotes activation of CASP3, and thereby apoptosis.
&lt;/Description&gt;

&lt;HGNC&gt;
BAX
&lt;/HGNC&gt;

&lt;Uniprot&gt;
Q07812 (BAX_HUMAN)
&lt;/Uniprot&gt;

&lt;Observation&gt;
Expressed in AGS.
No known mutations in AGS.
Reported to be inactive in unperturbed AGS cells in 4 publications (PMID 22710759, 23311997, 22961809, 17304508)
&lt;/Observation&gt;</comment>
      </annotation>
      <nodevisualsetting>
        <ellipse x="896" y="653" width="80" height="30" backgroundColor="#cccccc" foregroundColor="#000000"/>
      </nodevisualsetting>
    </node>
    <node id="NFkB" maxvalue="1">
      <value val="1">
        <exp str="IKKA | IKKB | MSK"/>
      </value>
      <annotation>
        <linklist>
          <link xlink:href="http://www.uniprot.org/uniprot/P19838"/>
          <link xlink:href="http://www.uniprot.org/uniprot/Q00653"/>
          <link xlink:href="http://www.uniprot.org/uniprot/Q2TAM5"/>
          <link xlink:href="http://www.uniprot.org/uniprot/Q01201"/>
          <link xlink:href="http://www.uniprot.org/uniprot/Q04864"/>
          <link xlink:href="http://www.ncbi.nlm.nih.gov/pubmed/23915189"/>
          <link xlink:href="http://www.pubmed.com/pubmed/20388956"/>
          <link xlink:href="http://www.pubmed.com/pubmed/21245990"/>
          <link xlink:href="http://www.pubmed.com/pubmed/20963626"/>
          <link xlink:href="http://www.pubmed.com/pubmed/19020743"/>
          <link xlink:href=""/>
        </linklist>
        <comment>&lt;Description&gt;
The node NFkB collapses different members of the Rel/NFkB family, known to regulate the expression of genes that participate in immune, apoptotic and oncogenic processes. 
These include NFkB1, NFkB2, RelA, RelB and  c-Rel. 
NFkB is predominantly localized in the cytoplasm as a complex with inhibitory IkB proteins and is released and translocated to the nucleus after phosphorylation of IkB. 
&lt;/Description&gt;

&lt;HGNC&gt;
RELA
RELB
REL
NFKB1
NFKB2
&lt;/HGNC&gt;

&lt;Uniprot&gt;
P19838 (NFKB1_HUMAN)
Q00653 (NFKB2_HUMAN)
Q2TAM5 (Q2TAM5_HUMAN)
Q01201 (RELB_HUMAN)
Q04864 (REL_HUMAN)
&lt;/Uniprot&gt;

&lt;Observation&gt;
NFkB is reported to be active in unperturbed AGS cells in 3 publications (PMID 20388956, 21245990, 20963626) and inactive in 1 publication (PMID 19020743)
&lt;/Observation&gt;</comment>
      </annotation>
      <nodevisualsetting>
        <ellipse x="567" y="561" width="80" height="30" backgroundColor="#cccccc" foregroundColor="#000000"/>
      </nodevisualsetting>
    </node>
    <node id="MAP3K8" maxvalue="1">
      <value val="1">
        <exp str="IKKB"/>
      </value>
      <annotation>
        <linklist>
          <link xlink:href="http://www.uniprot.org/uniprot/P41279"/>
          <link xlink:href="http://www.pubmed.com/pubmed/23828905"/>
          <link xlink:href=""/>
        </linklist>
        <comment>&lt;Description&gt;
In vitro, activates MAPK/ERK pathway.
&lt;/Description&gt;

&lt;HGNC&gt;
MAP3K8
&lt;/HGNC&gt;

&lt;Uniprot&gt;
P41279 (M3K8_HUMAN)
&lt;/Uniprot&gt;

&lt;Observation&gt;
Expressed in AGS. 
No known mutations in AGS.
Reported to be inactive in unperturbed AGS cells in 1 publication (PMID 23828905)
&lt;/Observation&gt;</comment>
      </annotation>
      <nodevisualsetting>
        <ellipse x="572" y="467" width="80" height="30" backgroundColor="#cccccc" foregroundColor="#000000"/>
      </nodevisualsetting>
    </node>
    <node id="PI3K" maxvalue="1">
      <value val="1">
        <exp str="GAB | IRS1 | Ras"/>
      </value>
      <annotation>
        <linklist>
          <link xlink:href="http://www.uniprot.org/uniprot/P42336"/>
          <link xlink:href="http://www.pubmed.com/pubmed/20963626"/>
          <link xlink:href="http://www.pubmed.com/pubmed/20840540"/>
          <link xlink:href="http://www.pubmed.com/pubmed/20651362"/>
          <link xlink:href="http://www.pubmed.com/pubmed/20498032"/>
        </linklist>
        <comment>&lt;Description&gt;
Phosphoinositide-3-kinase (PI3K) that phosphorylates PtdIns (Phosphatidylinositol), PtdIns4P (Phosphatidylinositol 4-phosphate) and PtdIns(4,5)P2 (Phosphatidylinositol 4,5-bisphosphate) to generate phosphatidylinositol 3,4,5-trisphosphate (PIP3). PIP3 plays a key role by recruiting PH domain-containing proteins to the membrane, including AKT1 and PDPK1, activating signaling cascades involved in cell growth, survival, proliferation, motility and morphology. Participates in cellular signaling in response to various growth factors. Involved in the activation of AKT1 upon stimulation by receptor tyrosine kinases ligands such as EGF, insulin, IGF1, VEGFA and PDGF. Involved in signaling via insulin-receptor substrate (IRS) proteins.
&lt;/Description&gt;

&lt;HGNC&gt;
PIK3CA
&lt;/HGNC&gt;

&lt;Uniprot&gt;
P42336 (PK3CA_HUMAN)
&lt;/Uniprot&gt;

&lt;Observation&gt;
Expressed in AGS.
Known mutations in AGS.
Reported to be active in unperturbed AGS cells in 4 publications (PMID 20963626, 20840540, 20651362, 20498032)
&lt;/Observation&gt;</comment>
      </annotation>
      <nodevisualsetting>
        <ellipse x="1051" y="341" width="80" height="30" backgroundColor="#ffcc66" foregroundColor="#000000"/>
      </nodevisualsetting>
    </node>
    <node id="PDK1" maxvalue="1">
      <value val="1">
        <exp str="PI3K &amp; !PTEN"/>
      </value>
      <annotation>
        <linklist>
          <link xlink:href="http://www.uniprot.org/uniprot/O15530"/>
          <link xlink:href="http://www.pubmed.com/pubmed/22325465"/>
        </linklist>
        <comment>&lt;Description&gt;
Serine/threonine kinase which acts as a master kinase, phosphorylating and activating a subgroup of the AGC family of protein kinases. Its targets include: protein kinase B (PKB/AKT1, PKB/AKT2, PKB/AKT3), p70 ribosomal protein S6 kinase (RPS6KB1), p90 ribosomal protein S6 kinase (RPS6KA1, RPS6KA2 and RPS6KA3), cyclic AMP-dependent protein kinase (PRKACA), protein kinase C (PRKCD and PRKCZ), serum and glucocorticoid-inducible kinase (SGK1, SGK2 and SGK3), p21-activated kinase-1 (PAK1), protein kinase PKN (PKN1 and PKN2).
&lt;/Description&gt;

&lt;HGNC&gt;
PDPK1
&lt;/HGNC&gt;

&lt;Uniprot&gt;
O15530 (PDPK1_HUMAN)
&lt;/Uniprot&gt;

&lt;Observation&gt;
Expressed in AGS.
No known mutations in AGS.
Reported to be active in unperturbed AGS cells in 1 publication (PMID 22325465).
&lt;/Observation&gt;</comment>
      </annotation>
      <nodevisualsetting>
        <ellipse x="1215" y="411" width="80" height="30" backgroundColor="#cccccc" foregroundColor="#000000"/>
      </nodevisualsetting>
    </node>
    <node id="LRP" maxvalue="1">
      <value val="1">
        <exp str="(Fz | ERK | JNK | p38alpha) &amp; !DKK1"/>
      </value>
      <annotation>
        <linklist>
          <link xlink:href="http://www.uniprot.org/uniprot/O75197"/>
          <link xlink:href="http://www.uniprot.org/unprot/O75581"/>
          <link xlink:href="http://www.pubmed.com/pubmed/23982808"/>
        </linklist>
        <comment>&lt;Description&gt;
Component of the Wnt-Fzd-LRP5-LRP6 complex that triggers beta-catenin signaling through inducing aggregation of receptor-ligand complexes into ribosome-sized signalsomes. Cell-surface coreceptor of Wnt/beta-catenin signaling, which plays a pivotal role in bone formation. The Wnt-induced Fzd/LRP6 coreceptor complex recruits DVL1 polymers to the plasma membrane which, in turn, recruits the AXIN1/GSK3B-complex to the cell surface promoting the formation of signalsomes and inhibiting AXIN1/GSK3-mediated phosphorylation and destruction of beta-catenin.
&lt;/Description&gt;

&lt;HGNC&gt;
LRP5
LRP6
&lt;/HGNC&gt;

&lt;Uniprot&gt;
O75197 (LRP5_HUMAN)
O75581 (LRP6_HUMAN)
&lt;/Uniprot&gt;

&lt;Observation&gt;
Expressed in AGS.
No known mutation in AGS.	
Reported to be active in unperturbed AGS cells in 1 publication (PMID 23982808)
&lt;/Observation&gt;</comment>
      </annotation>
      <nodevisualsetting>
        <ellipse x="1535" y="418" width="80" height="30" backgroundColor="#cccccc" foregroundColor="#000000"/>
      </nodevisualsetting>
    </node>
    <node id="ITCH" maxvalue="1">
      <value val="1">
        <exp str="JNK"/>
      </value>
      <annotation>
        <linklist>
          <link xlink:href="http://www.uniprot.org/uniprot/Q96J02"/>
        </linklist>
        <comment>&lt;Description&gt;
Acts as an E3 ubiquitin-protein ligase which accepts ubiquitin from an E2 ubiquitin-conjugating enzyme in the form of a thioester and then directly transfers the ubiquitin to targeted substrates. It catalyzes 'Lys-29'-, 'Lys-48'- and 'Lys-63'-linked ubiquitin conjugation. It is involved in the control of inflammatory signaling pathways.
&lt;/Description&gt;

&lt;HGNC&gt;
ITCH
&lt;/HGNC&gt;

&lt;Uniprot&gt;
Q96J02 (ITCH_HUMAN)
&lt;/Uniprot&gt;

&lt;Observation&gt;
Expressed in AGS.
No known mutations in AGS.
&lt;/Observation&gt;</comment>
      </annotation>
      <nodevisualsetting>
        <ellipse x="317" y="742" width="80" height="30" backgroundColor="#cccccc" foregroundColor="#000000"/>
      </nodevisualsetting>
    </node>
    <node id="DKK1" maxvalue="1">
      <value val="1">
        <exp str="DKK1gene"/>
      </value>
      <annotation>
        <linklist>
          <link xlink:href="http://www.uniprot.org/uniprot/O94907"/>
          <link xlink:href="http://www.uniprot.org/uniprot/Q9UBU2"/>
          <link xlink:href="http://www.uniprot.org/uniprot/Q9UBP4"/>
          <link xlink:href="http://www.uniprot.org/uniprot/Q9UBT3"/>
        </linklist>
        <comment>&lt;Description&gt;
Antagonizes canonical Wnt signaling by inhibiting LRP5/6 interaction with Wnt and by forming a ternary complex with the transmembrane protein KREMEN that promotes internalization of LRP5/6.
&lt;/Description&gt;

&lt;HGNC&gt;
DKK1
DKK2
DKK3
DKK4
&lt;/HGNC&gt;

&lt;Uniprot&gt;
O94907 (DKK1_HUMAN)
Q9UBU2 (DKK2_HUMAN)
Q9UBP4 (DKK3_HUMAN)
Q9UBT3 (DKK4_HUMAN)
&lt;/Uniprot&gt;

&lt;Observation&gt;
DKK1 expressed in AGS. Other isoforms (DKK2, DKK3, DKK4) not expresed.
No known mutations in AGS.
&lt;/Observation&gt;</comment>
      </annotation>
      <nodevisualsetting>
        <ellipse x="1501" y="651" width="80" height="30" backgroundColor="#cccccc" foregroundColor="#000000"/>
      </nodevisualsetting>
    </node>
    <node id="Fz" maxvalue="1">
      <value val="1">
        <exp str="!SFRP1"/>
      </value>
      <annotation>
        <linklist>
          <link xlink:href="http://www.uniprot.org/uniprot/Q9UP38"/>
          <link xlink:href="http://www.uniprot.org/uniprot/Q14332"/>
          <link xlink:href="http://www.uniprot.org/uniprot/Q9NPG1"/>
          <link xlink:href="http://www.uniprot.org/uniprot/Q9ULV1"/>
          <link xlink:href="http://www.uniprot.org/uniprot/Q13467"/>
          <link xlink:href="http://www.uniprot.org/uniprot/O60353"/>
          <link xlink:href="http://www.uniprot.org/uniprot/O75084"/>
          <link xlink:href="http://www.uniprot.org/uniprot/Q9H461"/>
          <link xlink:href="http://www.uniprot.org/uniprot/O00144"/>
          <link xlink:href="http://www.uniprot.org/uniprot/Q9ULW2"/>
          <link xlink:href="http://www.pubmed.com/pubmed/23982808"/>
        </linklist>
        <comment>&lt;Description&gt;
Receptor for Wnt proteins. Most of frizzled receptors are coupled to the beta-catenin canonical signaling pathway, which leads to the activation of disheveled proteins, inhibition of GSK-3 kinase, nuclear accumulation of beta-catenin and activation of Wnt target genes.
&lt;/Description&gt;

&lt;HGNC&gt;
FZD1
FZD2
FZD3
FZD4
FZD5
FZD6
FZD7
FZD8
FZD9
FZD10
&lt;/HGNC&gt;

&lt;Uniprot&gt;
Q9UP38 (FZD1_HUMAN)
Q14332 (FZD2_HUMAN)
Q9NPG1 (FZD3_HUMAN)
Q9ULV1 (FZD4_HUMAN)
Q13467 (FZD5_HUMAN)
O60353 (FZD6_HUMAN)
O75084 (FZD7_HUMAN)
Q9H461 (FZD8_HUMAN)
O00144 (FZD9_HUMAN)
Q9ULW2 (FZD10_HUMAN)
&lt;/Uniprot&gt;

&lt;Observation&gt;
Known mutation for FZD1 in AGS.
Reported to be active in unperturbed AGS cells in 1 publication (PMID 23982808)
&lt;/Observation&gt;</comment>
      </annotation>
      <nodevisualsetting>
        <ellipse x="1690" y="230" width="80" height="30" backgroundColor="#cccccc" foregroundColor="#000000"/>
      </nodevisualsetting>
    </node>
    <node id="Antisurvival" maxvalue="3">
      <value val="3">
        <exp str="Caspase37:2 &amp; FOXO"/>
      </value>
      <value val="2">
        <exp str="(Caspase37:2 &amp; !FOXO) | (Caspase37:1 &amp; FOXO)"/>
      </value>
      <value val="1">
        <exp str="(Caspase37:1 &amp; !FOXO) | (!Caspase37 &amp; FOXO)"/>
      </value>
      <annotation>
        <linklist>
          <link xlink:href="&quot;Apoptosis&quot;"/>
        </linklist>
      </annotation>
      <nodevisualsetting>
        <rect x="1120" y="824" width="80" height="30" backgroundColor="#ffcccc" foregroundColor="#000000"/>
      </nodevisualsetting>
    </node>
    <node id="Axin" maxvalue="1">
      <value val="1">
        <exp str="!LRP"/>
      </value>
      <annotation>
        <linklist>
          <link xlink:href="http://www.uniprot.org/uniprot/O15169"/>
          <link xlink:href="http://www.pubmed.com/pubmed/15878526"/>
          <link xlink:href="http://www.pubmed.com/pubmed/21042278"/>
        </linklist>
        <comment>&lt;Description&gt;
Component of the beta-catenin destruction complex required for regulating CTNNB1 levels through phosphorylation and ubiquitination, and modulating Wnt-signaling.
&lt;/Description&gt;

&lt;HGNC&gt;
AXIN1
&lt;/HGNC&gt;

&lt;Uniprot&gt;
O15169 (AXIN1_HUMAN)
&lt;/Uniprot&gt;

&lt;Observation&gt;
Expressed in AGS.
No known mutations in AGS.
Reported to be active in unperturbed AGS cells in 1 publication (PMID 15878526) and inactive in 1 publication (PMID 21042278)
&lt;/Observation&gt;</comment>
      </annotation>
      <nodevisualsetting>
        <ellipse x="1708" y="413" width="80" height="30" backgroundColor="#cccccc" foregroundColor="#000000"/>
      </nodevisualsetting>
    </node>
    <node id="GSK3" maxvalue="1">
      <value val="1">
        <exp str="!(LRP | RSK | S6K | ERK | p38alpha | Dvl | AKT)"/>
      </value>
      <annotation>
        <linklist>
          <link xlink:href="http://www.uniprot.org/uniprot/P49840"/>
          <link xlink:href="http://www.uniprot.org/uniprot/P49841"/>
          <link xlink:href="http://www.pubmed.com/pubmed/22710759"/>
          <link xlink:href="http://www.pubmed.com/pubmed/22325465"/>
          <link xlink:href="http://www.pubmed.com/pubmed/21447180"/>
          <link xlink:href="http://www.pubmed.com/pubmed/20447678"/>
          <link xlink:href="http://www.pubmed.com/pubmed/19060929"/>
          <link xlink:href="http://www.pubmed.com/pubmed/18823436"/>
          <link xlink:href=""/>
        </linklist>
        <comment>&lt;Description&gt;
Constitutively active protein kinase that acts as a negative regulator in the hormonal control of glucose homeostasis, Wnt signaling and regulation of transcription factors and microtubules, by phosphorylating and inactivating glycogen synthase (GYS1 or GYS2), EIF2B, CTNNB1/beta-catenin, APC, AXIN1, DPYSL2/CRMP2, JUN, NFATC1/NFATC, MAPT/TAU and MACF1.In Wnt signaling, regulates the level and transcriptional activity of nuclear CTNNB1/beta-catenin.
&lt;/Description&gt;

&lt;HGNC&gt;
GSK3A
GSK3B
&lt;/HGNC&gt;

&lt;Uniprot&gt;
P49840 (GSK3A_HUMAN)
P49841 (GSK3B_HUMAN)
&lt;/Uniprot&gt;

&lt;Observation&gt;
GSK3B is expressed in AGS, GSK3A unknown expression in AGS.
No known mutations in AGS.
Reported to be inactive in unperturbed AGS cells in 6 publications (PMID 22710759. 22325465, 21447180, 20447678, 19060929, 18823436)
&lt;/Observation&gt;</comment>
      </annotation>
      <nodevisualsetting>
        <ellipse x="1393" y="387" width="80" height="30" backgroundColor="#ffcc66" foregroundColor="#000000"/>
      </nodevisualsetting>
    </node>
    <node id="RTPKgene" maxvalue="1">
      <value val="1">
        <exp str="FOXO"/>
      </value>
      <annotation>
        <comment>&lt;Description&gt;
Receptor tyrosine kinase binding ligands of the EGF family and activating several signaling cascades to convert extracellular cues into appropriate cellular responses. Known ligands include EGF, TGFA/TGF-alpha, amphiregulin, epigen/EPGN, BTC/betacellulin, epiregulin/EREG and HBEGF/heparin-binding EGF. Ligand binding triggers receptor homo- and/or heterodimerization and autophosphorylation on key cytoplasmic residues. The phosphorylated receptor recruits adapter proteins like GRB2 which in turn activates complex downstream signaling cascades. Activates at least 4 major downstream signaling cascades including the RAS-RAF-MEK-ERK, PI3 kinase-AKT, PLCgamma-PKC and STATs modules.
&lt;/Description&gt;

&lt;HGNC&gt;
EGFR
[other RTKs]
&lt;/HGNC&gt;

&lt;Uniprot&gt;
P00533 (EGFR_HUMAN)
[other RTKs]
&lt;/Uniprot&gt;

&lt;Observation&gt;
Reported to be inactive in unperturbed AGS cells in 3 publications (PMID 18347140, 16816379, 22290393), and to be active or inactive in different subpopulations of AGS cells in 1 publication (PMID 22011788)
&lt;/Observation&gt;</comment>
      </annotation>
      <nodevisualsetting>
        <ellipse x="899" y="160" width="80" height="30" backgroundColor="#cccccc" foregroundColor="#000000"/>
      </nodevisualsetting>
    </node>
    <node id="RSK" maxvalue="1">
      <value val="1">
        <exp str="ERK &amp; PDK1"/>
      </value>
      <annotation>
        <linklist>
          <link xlink:href="http://www.uniprot.org/uniprot/P51812"/>
          <link xlink:href="http://www.uniprot.org/uniprot/Q15349"/>
          <link xlink:href="http://www.uniprot.org/uniprot/Q15418"/>
        </linklist>
        <comment>&lt;Description&gt;
Serine/threonine-protein kinase that acts downstream of ERK (MAPK1/ERK2 and MAPK3/ERK1) signaling and mediates mitogenic and stress-induced activation of the transcription factors CREB1, ETV1/ER81 and NR4A1/NUR77, regulates translation through RPS6 and EIF4B phosphorylation, and mediates cellular proliferation, survival, and differentiation by modulating mTOR signaling and repressing pro-apoptotic function of BAD and DAPK1.
&lt;/Description&gt;

&lt;HGNC&gt;
&lt;/HGNC&gt;

&lt;Uniprot&gt;
P51812 (KS6A3_HUMAN)
Q15349 (KS6A2_HUMAN)
Q15418 (KS6A1_HUMAN)
&lt;/Uniprot&gt;

&lt;Observation&gt;
RPS6KA3 known to contain mutations in AGS.
RPS6KA1 and RPS6KA2 no known mutations in AGS.
RPS6KA1, RPS6KA2, RPS6KA3 expressed in AGS.
&lt;/Observation&gt;</comment>
      </annotation>
      <nodevisualsetting>
        <ellipse x="1283" y="466" width="80" height="30" backgroundColor="#cccccc" foregroundColor="#000000"/>
      </nodevisualsetting>
    </node>
    <node id="MSK" maxvalue="1">
      <value val="1">
        <exp str="ERK | p38alpha"/>
      </value>
      <annotation>
        <linklist>
          <link xlink:href="http://www.uniprot.org/uniprot/O75676"/>
        </linklist>
        <comment>&lt;Description&gt;
Serine/threonine-protein kinase that is required for the mitogen or stress-induced phosphorylation of the transcription factors CREB1 and ATF1 and for the regulation of the transcription factor RELA, and that contributes to gene activation by histone phosphorylation and functions in the regulation of inflammatory genes. Phosphorylates CREB1 and ATF1 in response to mitogenic or stress stimuli such as UV-C irradiation, epidermal growth factor (EGF) and anisomycin. Plays an essential role in the control of RELA transcriptional activity in response to TNF. Phosphorylates 'Ser-10' of histone H3 in response to mitogenics, stress stimuli and EGF, which results in the transcriptional activation of several immediate early genes, including proto-oncogenes c-fos/FOS and c-jun/JUN.
&lt;/Description&gt;

&lt;HGNC&gt;
RPS6KA4
RPS6KA5
&lt;/HGNC&gt;

&lt;Uniprot&gt;
O75676 (KS6A4_HUMAN)
O75582 (KS6A5_HUMAN)
&lt;/Uniprot&gt;

&lt;Observation&gt;
Expressed in AGS.
No known mutations in AGS.
&lt;/Observation&gt;</comment>
      </annotation>
      <nodevisualsetting>
        <ellipse x="505" y="429" width="80" height="30" backgroundColor="#cccccc" foregroundColor="#000000"/>
      </nodevisualsetting>
    </node>
    <node id="CFLAR" maxvalue="1">
      <value val="1">
        <exp str="AKT &amp; !ITCH"/>
      </value>
      <annotation>
        <linklist>
          <link xlink:href="http://www.uniprot.org/uniprot/O15519"/>
          <link xlink:href="http://www.pubmed.com/pubmed/21245990"/>
        </linklist>
        <comment>&lt;Description&gt;
Apoptosis regulator protein which may function as a crucial link between cell survival and cell death pathways in mammalian cells.
&lt;/Description&gt;

&lt;HGNC&gt;
CFLAR
&lt;/HGNC&gt;

&lt;Uniprot&gt;
O15519 (CFLAR_HUMAN)
&lt;/Uniprot&gt;

&lt;Observation&gt;
Expressed in AGS.
No known mutations in AGS.
Reported to be active in unperturbed AGS cells in 1 publication (PMID 21245990)
&lt;/Observation&gt;</comment>
      </annotation>
      <nodevisualsetting>
        <ellipse x="663" y="743" width="80" height="30" backgroundColor="#cccccc" foregroundColor="#000000"/>
      </nodevisualsetting>
    </node>
    <node id="CK1" maxvalue="1">
      <value val="1">
        <exp str="!LRP"/>
      </value>
      <annotation>
        <linklist>
          <link xlink:href="http://www.uniprot.org/uniprot/P48729"/>
          <link xlink:href="http://www.uniprot.org/uniprot/P48730"/>
          <link xlink:href="http://www.uniprot.org/uniprot/P49674"/>
        </linklist>
        <comment>&lt;Description&gt;
Casein kinases are operationally defined by their preferential utilization of acidic proteins such as caseins as substrates. Participates in Wnt signaling. 
&lt;/Description&gt;

&lt;HGNC&gt;
CSNK1A1
CSNK1D
CSNK1E
&lt;/HGNC&gt;

&lt;Uniprot&gt;
P48729 (KC1A_HUMAN) 
P48730 (KC1D_HUMAN)
P49674 (KC1E_HUMAN)
&lt;/Uniprot&gt;

&lt;Observation&gt;
Expressed in AGS.
No known mutations in AGS.
&lt;/Observation&gt;</comment>
      </annotation>
      <nodevisualsetting>
        <ellipse x="1683" y="449" width="80" height="30" backgroundColor="#cccccc" foregroundColor="#000000"/>
      </nodevisualsetting>
    </node>
    <node id="Dvl" maxvalue="1">
      <value val="1">
        <exp str="Fz"/>
      </value>
      <annotation>
        <linklist>
          <link xlink:href="http://www.uniprot.org/uniprot/O14640"/>
          <link xlink:href="http://www.uniprot.org/uniprot/O14641"/>
          <link xlink:href="http://www.uniprot.org/uniprot/Q92997"/>
        </linklist>
        <comment>&lt;Description&gt;
Participates in Wnt signaling by binding to the cytoplasmic C-terminus of frizzled family members and transducing the Wnt signal to down-stream effectors. Plays a role both in canonical and non-canonical Wnt signaling. Plays a role in the signal transduction pathways mediated by multiple Wnt genes.
&lt;/Description&gt;

&lt;HGNC&gt;
DVL1
DVL2
DVL3
&lt;/HGNC&gt;

&lt;Uniprot&gt;
O14640 (DVL1_HUMAN)
O14641 (DVL2_HUMAN)
Q92997 (DVL3_HUMAN)
&lt;/Uniprot&gt;

&lt;Observation&gt;
DVL2 and DVL3 expressed in AGS.
Unknown expression of DVL1 in AGS.
No known mutations in AGS.
&lt;/Observation&gt;</comment>
      </annotation>
      <nodevisualsetting>
        <ellipse x="1406" y="64" width="80" height="30" backgroundColor="#cccccc" foregroundColor="#000000"/>
      </nodevisualsetting>
    </node>
    <node id="SFRP1" maxvalue="1">
      <value val="1">
        <exp str="SFRP1gene"/>
      </value>
      <annotation>
        <linklist>
          <link xlink:href="http://www.uniprot.org/uniprot/Q8N474"/>
          <link xlink:href="http://www.pubmed.com/pubmed/17035233"/>
        </linklist>
        <comment>&lt;Description&gt;
Soluble frizzled-related proteins (sFRPS) function as modulators of Wnt signaling through direct interaction with Wnts. They have a role in regulating cell growth and differentiation in specific cell types. SFRP1 decreases intracellular beta-catenin levels.
&lt;/Description&gt;

&lt;HGNC&gt;
SFRP1
&lt;/HGNC&gt;

&lt;Uniprot&gt;
Q8N474 (SFRP1_HUMAN)
&lt;/Uniprot&gt;

&lt;Observation&gt;
Reported to be inactive in unperturbed AGS cells in 1 publication (PMID 17035233)
&lt;/Observation&gt;</comment>
      </annotation>
      <nodevisualsetting>
        <ellipse x="1816" y="231" width="80" height="30" backgroundColor="#cccccc" foregroundColor="#000000"/>
      </nodevisualsetting>
    </node>
    <node id="SFRP1gene" maxvalue="1">
      <value val="1">
        <exp str="!cMYC"/>
      </value>
      <annotation>
        <linklist>
          <link xlink:href="http://www.uniprot.org/uniprot/Q8N474"/>
          <link xlink:href="http://www.pubmed.com/pubmed/17035233"/>
        </linklist>
        <comment>&lt;Description&gt;
Soluble frizzled-related proteins (sFRPS) function as modulators of Wnt signaling through direct interaction with Wnts. They have a role in regulating cell growth and differentiation in specific cell types. SFRP1 decreases intracellular beta-catenin levels.
&lt;/Description&gt;

&lt;HGNC&gt;
SFRP1
&lt;/HGNC&gt;

&lt;Uniprot&gt;
Q8N474 (SFRP1_HUMAN)
&lt;/Uniprot&gt;

&lt;Observation&gt;
Reported to be inactive in unperturbed AGS cells in 1 publication (PMID 17035233)
&lt;/Observation&gt;</comment>
      </annotation>
      <nodevisualsetting>
        <ellipse x="1816" y="557" width="80" height="30" backgroundColor="#cccccc" foregroundColor="#000000"/>
      </nodevisualsetting>
    </node>
    <node id="Caspase37" maxvalue="2">
      <value val="2">
        <exp str="Caspase8 &amp; Caspase9"/>
      </value>
      <value val="1">
        <exp str="(Caspase8 &amp; !Caspase9) | (!Caspase8 &amp; Caspase9)"/>
      </value>
      <annotation>
        <linklist>
          <link xlink:href="http://www.uniprot.org/uniprot/P42574"/>
          <link xlink:href="http://www.uniprot.org/uniprot/P55210"/>
          <link xlink:href="http://www.pubmed.com/pubmed/22963678"/>
          <link xlink:href="http://www.pubmed.com/pubmed/22961809"/>
          <link xlink:href="http://www.pubmed.com/pubmed/21245990"/>
          <link xlink:href="http://www.pubmed.com/pubmed/19755509"/>
        </linklist>
        <comment>&lt;Description&gt;
Involved in the activation cascade of caspases responsible for apoptosis execution.
&lt;/Description&gt;

&lt;HGNC&gt;
CASP3
CASP7
&lt;/HGNC&gt;

&lt;Uniprot&gt;
P42574 (CASP3_HUMAN)
P55210 (CASP7_HUMAN)
&lt;/Uniprot&gt;

&lt;Observation&gt;
Expressed in AGS.
No known mutations in AGS.
Caspase 3 reported to be inactive in unperturbed AGS cells in 4 publications (PMID 22963678, 22961809, 21245990, 19755509)
&lt;/Observation&gt;</comment>
      </annotation>
      <nodevisualsetting>
        <rect x="1010" y="778" width="80" height="30" backgroundColor="#cccccc" foregroundColor="#000000"/>
      </nodevisualsetting>
    </node>
    <node id="betacatenin" maxvalue="1">
      <value val="1">
        <exp str="IKKA | !betaTrCP"/>
      </value>
      <annotation>
        <linklist>
          <link xlink:href="http://www.uniprot.org/uniprot/P35222"/>
          <link xlink:href="http://www.pubmed.com/pubmed/22421143"/>
          <link xlink:href="http://www.pubmed.com/pubmed/21447180"/>
          <link xlink:href="http://www.pubmed.com/pubmed/15878526"/>
          <link xlink:href=""/>
        </linklist>
        <comment>&lt;Description&gt;
Key downstream component of the canonical Wnt signaling pathway. In the absence of Wnt, forms a complex with AXIN1, AXIN2, APC, CSNK1A1 and GSK3B that promotes phosphorylation on N-terminal Ser and Thr residues and ubiquitination of CTNNB1 via BTRC and its subsequent degradation by the proteasome. In the presence of Wnt ligand, CTNNB1 is not ubiquitinated and accumulates in the nucleus, where it acts as a coactivator for transcription factors of the TCF/LEF family, leading to activate Wnt responsive genes. Involved in the regulation of cell adhesion.
&lt;/Description&gt;

&lt;HGNC&gt;
CTNNB1
&lt;/HGNC&gt;

&lt;Uniprot&gt;
P35222 (CTNB1_HUMAN)
&lt;/Uniprot&gt;

&lt;Observation&gt;
Expressed in AGS.
Known mutations in AGS.
Reported to be active in unperturbed AGS cells in 3 publications (PMID 22421143, 21447180, 15878526)
&lt;/Observation&gt;</comment>
      </annotation>
      <nodevisualsetting>
        <ellipse x="1601" y="576" width="80" height="30" backgroundColor="#ffcc66" foregroundColor="#000000"/>
      </nodevisualsetting>
    </node>
    <node id="betaTrCP" maxvalue="1">
      <value val="1">
        <exp str="Axin &amp; GSK3 &amp; CK1"/>
      </value>
      <annotation>
        <linklist>
          <link xlink:href="http://www.uniprot.org/uniprot/Q9UKB1"/>
        </linklist>
        <comment>&lt;Description&gt;
Substrate recognition component of a SCF (SKP1-CUL1-F-box protein) E3 ubiquitin-protein ligase complex which mediates the ubiquitination and subsequent proteasomal degradation of target proteins. Probably recognizes and binds to phosphorylated target proteins. SCF(FBXW11) mediates the ubiquitination of phosphorylated CTNNB1 and participates in Wnt signaling.
&lt;/Description&gt;

&lt;HGNC&gt;
BTRC
&lt;/HGNC&gt;

&lt;Uniprot&gt;
Q9UKB1 (FBW1B_HUMAN)
&lt;/Uniprot&gt;

&lt;Observation&gt;
Expressed in AGS.
No known mutations in AGS.
&lt;/Observation&gt;</comment>
      </annotation>
      <nodevisualsetting>
        <ellipse x="1764" y="490" width="80" height="30" backgroundColor="#cccccc" foregroundColor="#000000"/>
      </nodevisualsetting>
    </node>
    <node id="MMP" maxvalue="1">
      <value val="1">
        <exp str="LEF"/>
      </value>
      <annotation>
        <linklist>
          <link xlink:href="http://www.uniprot.org/uniprot/P08253"/>
          <link xlink:href="http://www.uniprot.org/uniprot/P09237"/>
          <link xlink:href="http://www.uniprot.org/uniprot/P14780"/>
          <link xlink:href="http://www.pubmed.com/pubmed/20963626"/>
          <link xlink:href="http://www.pubmed.com/pubmed/20840540"/>
          <link xlink:href="http://www.pubmed.com/pubmed/20651362"/>
          <link xlink:href="http://www.pubmed.com/pubmed/23153558"/>
          <link xlink:href="http://www.pubmed.com/pubmed/20498032"/>
          <link xlink:href="http://www.pubmed.com/pubmed/18347140"/>
          <link xlink:href="http://www.pubmed.com/pubmed/12808021"/>
          <link xlink:href="http://www.pubmed.com/pubmed/20584780"/>
        </linklist>
        <comment>&lt;Description&gt;
MMP-2, MMP-7 and MMP-9 can cleave cell surface pro-HB-EGF and liberate the soluble active growth factor (PMID 16266693)
&lt;/Description&gt;

&lt;HGNC&gt;
MMP2
MMP7
MMP9
&lt;/HGNC&gt;

&lt;Uniprot&gt;
P08253 (MMP2_HUMAN)
P09237 (MMP7_HUMAN)
P14780 (MMP9_HUMAN)
&lt;/Uniprot&gt;

&lt;Observation&gt;
Not expressed in AGS.
No known mutations in AGS.
Reported to be active in unperturbed AGS cells in 10 publications (PMID 20963626, 20840540, 20651362, 23153558, 20498032, 18347140, 20498032, 20963626, 20651362, 20498032) and inactive in 3 publications (PMID 12808021, 20584780, 20840540)
&lt;/Observation&gt;</comment>
      </annotation>
      <nodevisualsetting>
        <ellipse x="1597" y="126" width="80" height="30" backgroundColor="#cccccc" foregroundColor="#000000"/>
      </nodevisualsetting>
    </node>
    <node id="Egr1" maxvalue="1">
      <value val="1">
        <exp str="!TCF"/>
      </value>
      <annotation>
        <linklist>
          <link xlink:href="http://www.uniprot.org/uniprot/P18146"/>
        </linklist>
        <comment>&lt;Description&gt;
Transcriptional regulator. Recognizes and binds to the DNA sequence 5'-CGCCCCCGC-3'(EGR-site). Activates the transcription of target genes whose products are required for mitogenesis and differentiation.
&lt;/Description&gt;

&lt;HGNC&gt;
EGR1
&lt;/HGNC&gt;

&lt;Uniprot&gt;
P18146 (EGR1_HUMAN)
&lt;/Uniprot&gt;

&lt;Observation&gt;
Expressed in AGS.
No known mutations in AGS.
Reported to be inactive in unperturbed AGS cells in 1 publication (PMID 15155664)
&lt;/Observation&gt;</comment>
      </annotation>
      <nodevisualsetting>
        <ellipse x="1550" y="522" width="80" height="30" backgroundColor="#cccccc" foregroundColor="#000000"/>
      </nodevisualsetting>
    </node>
    <node id="LEF" maxvalue="1">
      <value val="1">
        <exp str="betacatenin"/>
      </value>
      <annotation>
        <linklist>
          <link xlink:href="http://www.uniprot.org/uniprot/Q9UJU2"/>
          <link xlink:href="http://www.pubmed.com/pubmed/23982808"/>
          <link xlink:href="http://www.pubmed.com/pubmed/21042278"/>
        </linklist>
        <comment>&lt;Description&gt;
Participates in the Wnt signaling pathway. Activates transcription of target genes in the presence of CTNNB1 and EP300. May play a role in hair cell differentiation and follicle morphogenesis. Isoform 1 transcriptionally activates MYC and CCND1 expression and enhances proliferation of pancreatic tumor cells.
&lt;/Description&gt;

&lt;HGNC&gt;
LEF1
&lt;/HGNC&gt;

&lt;Uniprot&gt;
Q9UJU2 (LEF1_HUMAN)
&lt;/Uniprot&gt;

&lt;Observation&gt;
No known mutations in AGS.
Reported to be active in unperturbed AGS cells in 2 publications (PMID 23982808, 21042278)
&lt;/Observation&gt;</comment>
      </annotation>
      <nodevisualsetting>
        <ellipse x="1599" y="306" width="80" height="30" backgroundColor="#cccccc" foregroundColor="#000000"/>
      </nodevisualsetting>
    </node>
    <node id="Prosurvival" maxvalue="3">
      <value val="3">
        <exp str="CCND1:2 &amp; cMYC"/>
      </value>
      <value val="2">
        <exp str="(CCND1:2 &amp; !cMYC) | (CCND1:1 &amp; cMYC)"/>
      </value>
      <value val="1">
        <exp str="(CCND1:1 &amp; !cMYC) | (!CCND1 &amp; cMYC)"/>
      </value>
      <annotation>
        <linklist>
          <link xlink:href="&quot;Proliferation&quot;"/>
        </linklist>
      </annotation>
      <nodevisualsetting>
        <rect x="1731" y="828" width="80" height="30" backgroundColor="#ccffcc" foregroundColor="#000000"/>
      </nodevisualsetting>
    </node>
    <node id="cMYC" maxvalue="1">
      <value val="1">
        <exp str="TCF"/>
      </value>
      <annotation>
        <linklist>
          <link xlink:href="http://www.uniprot.org/uniprot/P01106"/>
        </linklist>
        <comment>&lt;Description&gt;
Transcription factor that binds DNA in a non-specific manner, yet also specifically recognizes the core sequence 5'-CAC[GA]TG-3'. Activates the transcription of growth-related genes.
&lt;/Description&gt;

&lt;HGNC&gt;
MYC
&lt;/HGNC&gt;

&lt;Uniprot&gt;
P01106 (MYC_HUMAN)
&lt;/Uniprot&gt;

&lt;Observation&gt;
Reported to be active in unperturbed AGS cells in 4 publications (PMID 23982808, 22907434, 21042278, 15878526) and inactive in 1 publication (PMID 21447180).
&lt;/Observation&gt; </comment>
      </annotation>
      <nodevisualsetting>
        <ellipse x="1763" y="682" width="80" height="30" backgroundColor="#cccccc" foregroundColor="#000000"/>
      </nodevisualsetting>
    </node>
    <node id="TCF" maxvalue="1">
      <value val="1">
        <exp str="betacatenin | !NLK"/>
      </value>
      <annotation>
        <linklist>
          <link xlink:href="http://www.uniprot.org/uniprot/Q9HCS4"/>
          <link xlink:href="http://www.uniprot.org/uniprot/Q9NQB0"/>
          <link xlink:href="http://www.pubmed.com/pubmed/23982808"/>
          <link xlink:href="http://www.pubmed.com/pubmed/21042278"/>
          <link xlink:href="http://www.pubmed.com/pubmed/19798449"/>
        </linklist>
        <comment>&lt;Description&gt;
Participates in the Wnt signaling pathway and modulates MYC expression by binding to its promoter in a sequence-specific manner. Acts as repressor in the absence of CTNNB1, and as activator in its presence.
&lt;/Description&gt;

&lt;HGNC&gt;
TCF7
TCF7L1
TCF7L2
&lt;/HGNC&gt;

&lt;Uniprot&gt;
P36402 (TCF7_HUMAN)
Q9HCS4 (TF7L1_HUMAN)
Q9NQB0 (TF7L2_HUMAN)
&lt;/Uniprot&gt;

&lt;Observation&gt;
TCF7L2 expressed in AGS, unknown expression for other isoforms.
No known mutations in AGS.
Reported to be active in unperturbed AGS cells in 3 publications (PMID 23982808, 21042278, 19798449)
&lt;/Observation&gt;</comment>
      </annotation>
      <nodevisualsetting>
        <ellipse x="1737" y="609" width="80" height="30" backgroundColor="#cccccc" foregroundColor="#000000"/>
      </nodevisualsetting>
    </node>
    <node id="NLK" maxvalue="1">
      <value val="1">
        <exp str="TAK1"/>
      </value>
      <annotation>
        <linklist>
          <link xlink:href="http://www.uniprot.org/uniprot/Q9UBE8"/>
        </linklist>
        <comment>&lt;Description&gt;
Serine/threonine-protein kinase that regulates a number of transcription factors with key roles in cell fate determination.
&lt;/Description&gt;

&lt;HGNC&gt;
NLK
&lt;/HGNC&gt;

&lt;Uniprot&gt;
Q9UBE8 (NLK_HUMAN)
&lt;/Uniprot&gt;

&lt;Observation&gt;
Expressed in AGS.
No known mutations in AGS.
&lt;/Observation&gt;</comment>
      </annotation>
      <nodevisualsetting>
        <ellipse x="1398" y="617" width="80" height="30" backgroundColor="#cccccc" foregroundColor="#000000"/>
      </nodevisualsetting>
    </node>
    <node id="DKK1gene" maxvalue="1">
      <value val="1">
        <exp str="TCF &amp; !cMYC"/>
      </value>
      <annotation>
        <comment>&lt;Description&gt;
Antagonizes canonical Wnt signaling by inhibiting LRP5/6 interaction with Wnt and by forming a ternary complex with the transmembrane protein KREMEN that promotes internalization of LRP5/6.
&lt;/Description&gt;

&lt;HGNC&gt;
DKK1
DKK2
DKK3
DKK4
&lt;/HGNC&gt;

&lt;Uniprot&gt;
O94907 (DKK1_HUMAN)
Q9UBU2 (DKK2_HUMAN)
Q9UBP4 (DKK3_HUMAN)
Q9UBT3 (DKK4_HUMAN)
&lt;/Uniprot&gt;

&lt;Observation&gt;
DKK1 expressed in AGS. Other isoforms (DKK2, DKK3, DKK4) not expresed.
No known mutations in AGS.
&lt;/Observation&gt;</comment>
      </annotation>
      <nodevisualsetting>
        <ellipse x="1578" y="681" width="80" height="30" backgroundColor="#cccccc" foregroundColor="#000000"/>
      </nodevisualsetting>
    </node>
    <node id="CCND1" maxvalue="2">
      <value val="2">
        <exp str="RSK &amp; TCF"/>
      </value>
      <value val="1">
        <exp str="(RSK &amp; !TCF) | (!RSK &amp; TCF)"/>
      </value>
      <annotation>
        <linklist>
          <link xlink:href="http://www.uniprot.org/uniprot/Q6FI00"/>
          <link xlink:href="http://www.pubmed.com/pubmed/21447180"/>
          <link xlink:href="http://www.pubmed.com/pubmed/23982808"/>
          <link xlink:href="http://www.pubmed.com/pubmed/22907434"/>
          <link xlink:href="http://www.pubmed.com/pubmed/22710759"/>
          <link xlink:href="http://www.pubmed.com/pubmed/15878526"/>
        </linklist>
        <comment>&lt;Description&gt;
&lt;/Description&gt;

&lt;HGNC&gt;
&lt;/HGNC&gt;

&lt;Uniprot&gt;
Q6FI00 (Q6FI00_HUMAN)
&lt;/Uniprot&gt;

&lt;Observation&gt;
Reported to be active in unperturbed AGS cells in 4 publications (PMID 21447180. 23982808, 22907434, 22710759) and inactive in 1 publication (PMID 15878526)
&lt;/Observation&gt;</comment>
      </annotation>
      <nodevisualsetting>
        <rect x="1696" y="750" width="80" height="30" backgroundColor="#cccccc" foregroundColor="#000000"/>
      </nodevisualsetting>
    </node>
    <edge id="SFRP1gene:SFRP1" from="SFRP1gene" to="SFRP1" minvalue="1" sign="positive">
      <edgevisualsetting>
        <polyline points="1860,555 1860,447 1860,264" line_color="#00c800" line_style="straight" line_width="2" routage="auto"/>
      </edgevisualsetting>
    </edge>
    <edge id="TSC:Rheb" from="TSC" to="Rheb" minvalue="1" sign="negative">
      <annotation>
        <linklist>
          <link xlink:href="http://www.pubmed.com/pubmed/21531565"/>
          <link xlink:href="http://www.pubmed.com/pubmed/16915295"/>
          <link xlink:href="http://www.pubmed.com/pubmed/22500797"/>
        </linklist>
        <comment>PMID: 21531565
PMID: 16915295
PMID: 22500797
PMID: 19339977</comment>
      </annotation>
      <edgevisualsetting>
        <polyline points="1225,503 1133,503 1133,495" line_color="#c80000" line_style="straight" line_width="2" routage="auto"/>
      </edgevisualsetting>
    </edge>
    <edge id="TSC:mTORC2" from="TSC" to="mTORC2" minvalue="1" sign="positive">
      <annotation>
        <linklist>
          <link xlink:href="http://www.pubmed.com/pubmed/20418915"/>
          <link xlink:href="http://www.pubmed.com/pubmed/18411301"/>
        </linklist>
        <comment>PMID: 20418915
PMID: 18411301</comment>
      </annotation>
      <edgevisualsetting>
        <polyline points="1258,498 1258,402 1258,303" line_color="#00c800" line_style="straight" line_width="2" routage="auto"/>
      </edgevisualsetting>
    </edge>
    <edge id="Dvl:GSK3" from="Dvl" to="GSK3" minvalue="1" sign="negative">
      <annotation>
        <linklist>
          <link xlink:href="http://www.pubmed.com/pubmed/20006983"/>
        </linklist>
        <comment>PMID: 20006983</comment>
      </annotation>
      <edgevisualsetting>
        <polyline points="1446,96 1446,302 1446,384" line_color="#c80000" line_style="straight" line_width="2" routage="auto"/>
      </edgevisualsetting>
    </edge>
    <edge id="Dvl:Rac" from="Dvl" to="Rac" minvalue="1" sign="positive">
      <annotation>
        <linklist>
          <link xlink:href="http://www.pubmed.com/pubmed/20006983"/>
          <link xlink:href="http://www.pubmed.com/pubmed/21181886"/>
        </linklist>
        <comment>PMID: 20006983
PMID: 21181886</comment>
      </annotation>
      <edgevisualsetting>
        <polyline points="1404,78 225,78 220,78" line_color="#00c800" line_style="straight" line_width="2" routage="auto"/>
      </edgevisualsetting>
    </edge>
    <edge id="PTENgene:PTEN" from="PTENgene" to="PTEN" minvalue="1" sign="positive">
      <edgevisualsetting>
        <polyline points="1472,313 1371,314" line_color="#00c800" line_style="straight" line_width="2" routage="auto"/>
      </edgevisualsetting>
    </edge>
    <edge id="Raf:MEK" from="Raf" to="MEK" minvalue="1" sign="positive">
      <annotation>
        <linklist>
          <link xlink:href="http://www.pubmed.com/pubmed/18813292"/>
        </linklist>
        <comment>PMID: 18813292</comment>
      </annotation>
      <edgevisualsetting>
        <polyline points="854,379 817,379 817,456" line_color="#00c800" line_style="straight" line_width="2" routage="auto"/>
      </edgevisualsetting>
    </edge>
    <edge id="MEKK4:MKK4" from="MEKK4" to="MKK4" minvalue="1" sign="positive">
      <annotation>
        <linklist>
          <link xlink:href="http://www.pubmed.com/pubmed/22535895"/>
        </linklist>
        <comment>PMID: 22535895</comment>
      </annotation>
      <edgevisualsetting>
        <polyline points="83,200 83,312" line_color="#00c800" line_style="straight" line_width="2" routage="auto"/>
      </edgevisualsetting>
    </edge>
    <edge id="PDK1:AKT" from="PDK1" to="AKT" minvalue="1" sign="positive">
      <annotation>
        <linklist>
          <link xlink:href="http://www.pubmed.com/pubmed/19629070"/>
          <link xlink:href="http://www.pubmed.com/pubmed/19339977"/>
          <link xlink:href=""/>
        </linklist>
        <comment>PMID: 19629070
PMID: 19339977</comment>
      </annotation>
      <edgevisualsetting>
        <polyline points="1213,425 1208,425 1208,547" line_color="#00c800" line_style="straight" line_width="2" routage="auto"/>
      </edgevisualsetting>
    </edge>
    <edge id="PDK1:S6K" from="PDK1" to="S6K" minvalue="1" sign="positive">
      <annotation>
        <linklist>
          <link xlink:href="http://www.pubmed.com/pubmed/9445476"/>
          <link xlink:href="http://www.pubmed.com/pubmed/20563709"/>
        </linklist>
        <comment>PMID: 9445476 
PMID: 20563709
</comment>
      </annotation>
      <edgevisualsetting>
        <polyline points="1238,409 1238,285 1086,285" line_color="#00c800" line_style="straight" line_width="2" routage="auto"/>
      </edgevisualsetting>
    </edge>
    <edge id="PDK1:RSK" from="PDK1" to="RSK" minvalue="1" sign="positive">
      <annotation>
        <linklist>
          <link xlink:href="http://www.pubmed.com/pubmed/21568903"/>
          <link xlink:href="http://www.pubmed.com/pubmed/18813292"/>
          <link xlink:href=""/>
        </linklist>
        <comment>PMID: 21568903
PMID: 18813292</comment>
      </annotation>
      <edgevisualsetting>
        <polyline points="1297,429 1318,429 1318,463" line_color="#00c800" line_style="straight" line_width="2" routage="auto"/>
      </edgevisualsetting>
    </edge>
    <edge id="Caspase9:Caspase37" from="Caspase9" to="Caspase37" minvalue="1" sign="positive">
      <annotation>
        <linklist>
          <link xlink:href="http://www.pubmed.com/pubmed/19550425"/>
          <link xlink:href="http://www.pubmed.com/pubmed/20844150"/>
        </linklist>
        <comment>PMID: 19550425
PMID: 20844150</comment>
      </annotation>
      <edgevisualsetting>
        <polyline points="1044,732 1044,767 1044,775" line_color="#00c800" line_style="straight" line_width="2" routage="auto"/>
      </edgevisualsetting>
    </edge>
    <edge id="MDM2gene:MDM2" from="MDM2gene" to="MDM2" minvalue="1" sign="positive">
      <edgevisualsetting>
        <polyline points="844,539 894,539 914,539" line_color="#00c800" line_style="straight" line_width="2" routage="auto"/>
      </edgevisualsetting>
    </edge>
    <edge id="MDM2:p53" from="MDM2" to="p53" minvalue="1" sign="negative">
      <annotation>
        <linklist>
          <link xlink:href="http://www.pubmed.com/pubmed/22963678"/>
          <link xlink:href="http://www.pubmed.com/pubmed/23303139"/>
        </linklist>
        <comment>PMID: 22963678
PMID: 23303139</comment>
      </annotation>
      <edgevisualsetting>
        <polyline points="933,560 933,560 933,595" line_color="#c80000" line_style="straight" line_width="2" routage="auto"/>
      </edgevisualsetting>
    </edge>
    <edge id="MKK4:JNK" from="MKK4" to="JNK" minvalue="1" sign="positive">
      <annotation>
        <linklist>
          <link xlink:href="http://www.pubmed.com/pubmed/19629069"/>
        </linklist>
        <comment>PMID: 19629069</comment>
      </annotation>
      <edgevisualsetting>
        <polyline points="83,347 83,411" line_color="#00c800" line_style="straight" line_width="2" routage="auto"/>
      </edgevisualsetting>
    </edge>
    <edge id="MKK4:p38alpha" from="MKK4" to="p38alpha" minvalue="1" sign="positive">
      <annotation>
        <linklist>
          <link xlink:href="http://www.pubmed.com/pubmed/19629069"/>
          <link xlink:href="http://www.pubmed.com/pubmed/18572308"/>
        </linklist>
        <comment>PMID: 19629069
PMID: 18572308</comment>
      </annotation>
      <edgevisualsetting>
        <polyline points="125,335 398,335 398,388" line_color="#00c800" line_style="straight" line_width="2" routage="auto"/>
      </edgevisualsetting>
    </edge>
    <edge id="MMP:RTPK" from="MMP" to="RTPK" minvalue="1" sign="positive">
      <annotation>
        <linklist>
          <link xlink:href="http://www.pubmed.com/23483189"/>
          <link xlink:href="http://www.pubmed.com/16266693"/>
        </linklist>
        <comment>PMID: 23483189
PMID: 16266693</comment>
      </annotation>
      <edgevisualsetting>
        <polyline points="1595,131 1060,131 655,131" line_color="#00c800" line_style="straight" line_width="2" routage="auto"/>
      </edgevisualsetting>
    </edge>
    <edge id="PI3K:PDK1" from="PI3K" to="PDK1" minvalue="1" sign="positive">
      <annotation>
        <linklist>
          <link xlink:href="http://www.pubmed.com/pubmed/19629070"/>
          <link xlink:href=""/>
        </linklist>
        <comment>PMID: 19629070</comment>
      </annotation>
      <edgevisualsetting>
        <polyline points="1133,370 1247,370 1247,408" line_color="#00c800" line_style="straight" line_width="2" routage="auto"/>
      </edgevisualsetting>
    </edge>
    <edge id="pras40:mTORC1" from="pras40" to="mTORC1" minvalue="1" sign="negative">
      <annotation>
        <linklist>
          <link xlink:href="http://www.pubmed.com/pubmed/21531565"/>
          <link xlink:href="http://www.pubmed.com/pubmed/21421716"/>
          <link xlink:href="http://www.pubmed.com/pubmed/24189516"/>
          <link xlink:href="http://www.pubmed.com/pubmed/23246968"/>
          <link xlink:href="http://www.pubmed.com/pubmed/20418915"/>
        </linklist>
        <comment>PMID: 21531565
PMID: 21421716
PMID: 24189516
PMID: 23246968
PMID: 20418915</comment>
      </annotation>
      <edgevisualsetting>
        <polyline points="1475,454 1475,338 1232,338" line_color="#c80000" line_style="straight" line_width="2" routage="auto"/>
      </edgevisualsetting>
    </edge>
    <edge id="Rheb:mTORC1" from="Rheb" to="mTORC1" minvalue="1" sign="positive">
      <annotation>
        <linklist>
          <link xlink:href="http://www.pubmed.com/pubmed/21531565"/>
          <link xlink:href="http://www.pubmed.com/pubmed/16915295"/>
          <link xlink:href="http://www.pubmed.com/pubmed/22500797"/>
          <link xlink:href="http://www.pubmed.com/pubmed/19339977"/>
        </linklist>
        <comment>PMID: 21531565
PMID: 16915295
PMID: 22500797
PMID: 19339977</comment>
      </annotation>
      <edgevisualsetting>
        <polyline points="1155,460 1155,380 1155,348" line_color="#00c800" line_style="straight" line_width="2" routage="auto"/>
      </edgevisualsetting>
    </edge>
    <edge id="Rheb:Raf" from="Rheb" to="Raf" minvalue="1" sign="negative">
      <annotation>
        <linklist>
          <link xlink:href="http://www.pubmed.com/pubmed/16288294"/>
          <link xlink:href="http://www.pubmed.com/pubmed/16803888"/>
        </linklist>
        <comment>PMID: 16288294
PMID: 16803888</comment>
      </annotation>
      <edgevisualsetting>
        <polyline points="1092,480 895,480 895,397" line_color="#c80000" line_style="straight" line_width="2" routage="auto"/>
      </edgevisualsetting>
    </edge>
    <edge id="MAP3K8:MEK" from="MAP3K8" to="MEK" minvalue="1" sign="positive">
      <annotation>
        <linklist>
          <link xlink:href="http://www.pubmed.com/pubmed/21772278"/>
          <link xlink:href="http://www.pubmed.com/pubmed/21377269"/>
        </linklist>
        <comment>PMID: 21772278
PMID: 21377269</comment>
      </annotation>
      <edgevisualsetting>
        <polyline points="654,480 740,480 743,480" line_color="#00c800" line_style="straight" line_width="2" routage="auto"/>
      </edgevisualsetting>
    </edge>
    <edge id="SHP2:Ras" from="SHP2" to="Ras" minvalue="1" sign="positive">
      <annotation>
        <linklist>
          <link xlink:href="http://www.pubmed.com/pubmed/21531565"/>
        </linklist>
        <comment>PMID: 21531565</comment>
      </annotation>
      <edgevisualsetting>
        <polyline points="885,290 885,300 885,306" line_color="#00c800" line_style="straight" line_width="2" routage="auto"/>
      </edgevisualsetting>
    </edge>
    <edge id="RTPKgene:RTPK" from="RTPKgene" to="RTPK" minvalue="1" sign="positive">
      <annotation>
        <linklist>
          <link xlink:href="http://www.pubmed.com/pubmed/21215704"/>
        </linklist>
        <comment>PMID: 21215704</comment>
      </annotation>
      <edgevisualsetting>
        <polyline points="941,158 941,141 655,141" line_color="#00c800" line_style="straight" line_width="2" routage="auto"/>
      </edgevisualsetting>
    </edge>
    <edge id="DUSP1:p38alpha" from="DUSP1" to="p38alpha" minvalue="1" sign="negative">
      <annotation>
        <linklist>
          <link xlink:href="http://www.pubmed.com/pubmed/20463170"/>
        </linklist>
        <comment>PMID: 20463170</comment>
      </annotation>
      <edgevisualsetting>
        <polyline points="237,623 237,407 388,407" line_color="#c80000" line_style="straight" line_width="2" routage="auto"/>
      </edgevisualsetting>
    </edge>
    <edge id="DUSP1:JNK" from="DUSP1" to="JNK" minvalue="1" sign="negative">
      <annotation>
        <linklist>
          <link xlink:href="http://www.pubmed.com/pubmed/19629069"/>
        </linklist>
        <comment>PMID: 19629069</comment>
      </annotation>
      <edgevisualsetting>
        <polyline points="199,639 88,639 88,447" line_color="#c80000" line_style="straight" line_width="2" routage="auto"/>
      </edgevisualsetting>
    </edge>
    <edge id="CK1:betaTrCP" from="CK1" to="betaTrCP" minvalue="1" sign="positive">
      <annotation>
        <linklist>
          <link xlink:href="http://www.pubmed.com/pubmed/22682243"/>
          <link xlink:href=""/>
        </linklist>
        <comment>PMID: 22682243</comment>
      </annotation>
      <edgevisualsetting>
        <polyline points="1733,481 1733,495 1761,495" line_color="#00c800" line_style="straight" line_width="2" routage="auto"/>
      </edgevisualsetting>
    </edge>
    <edge id="Egr1:PTENgene" from="Egr1" to="PTENgene" minvalue="1" sign="positive">
      <annotation>
        <linklist>
          <link xlink:href="http://www.pubmed.com/pubmed/21297666"/>
        </linklist>
        <comment>PMID: 21297666</comment>
      </annotation>
      <edgevisualsetting>
        <polyline points="1548,539 1526,539 1526,331" line_color="#00c800" line_style="straight" line_width="2" routage="auto"/>
      </edgevisualsetting>
    </edge>
    <edge id="CFLAR:Caspase8" from="CFLAR" to="Caspase8" minvalue="1" sign="negative">
      <annotation>
        <linklist>
          <link xlink:href="http://www.pubmed.com/pubmed/19629069"/>
          <link xlink:href="http://www.pubmed.com/pubmed/16469705"/>
        </linklist>
        <comment>PMID: 19629069
PMID: 16469705</comment>
      </annotation>
      <edgevisualsetting>
        <polyline points="706,775 706,791 853,791" line_color="#c80000" line_style="straight" line_width="2" routage="auto"/>
      </edgevisualsetting>
    </edge>
    <edge id="Caspase8:Caspase37" from="Caspase8" to="Caspase37" minvalue="1" sign="positive">
      <annotation>
        <linklist>
          <link xlink:href="http://www.pubmed.com/pubmed/20844150"/>
        </linklist>
        <comment>PMID: 20844150</comment>
      </annotation>
      <edgevisualsetting>
        <polyline points="938,790 1007,791" line_color="#00c800" line_style="straight" line_width="2" routage="auto"/>
      </edgevisualsetting>
    </edge>
    <edge id="SFRP1:Fz" from="SFRP1" to="Fz" minvalue="1" sign="negative">
      <annotation>
        <linklist>
          <link xlink:href="http://www.pubmed.com/pubmed/20828404"/>
        </linklist>
        <comment>PMID: 20828404</comment>
      </annotation>
      <edgevisualsetting>
        <polyline points="1814,245 1773,245" line_color="#c80000" line_style="straight" line_width="2" routage="auto"/>
      </edgevisualsetting>
    </edge>
    <edge id="betacatenin:LEF" from="betacatenin" to="LEF" minvalue="1" sign="positive">
      <annotation>
        <linklist>
          <link xlink:href="http://www.pubmed.com/pubmed/15457508"/>
          <link xlink:href="http://www.pubmed.com/pubmed/19619488"/>
          <link xlink:href=""/>
        </linklist>
        <comment>PMID: 15457508
PMID: 19619488</comment>
      </annotation>
      <edgevisualsetting>
        <polyline points="1640,574 1639,339" line_color="#00c800" line_style="straight" line_width="2" routage="auto"/>
      </edgevisualsetting>
    </edge>
    <edge id="betacatenin:TCF" from="betacatenin" to="TCF" minvalue="1" sign="positive">
      <annotation>
        <linklist>
          <link xlink:href="http://www.pubmed.com/pubmed/22682243"/>
        </linklist>
        <comment>PMID: 22682243</comment>
      </annotation>
      <edgevisualsetting>
        <polyline points="1641,608 1641,617 1734,617" line_color="#00c800" line_style="straight" line_width="2" routage="auto"/>
      </edgevisualsetting>
    </edge>
    <edge id="MEK:ERK" from="MEK" to="ERK" minvalue="1" sign="positive">
      <annotation>
        <linklist>
          <link xlink:href="http://www.pubmed.com/pubmed/18813292"/>
          <link xlink:href="http://www.pubmed.com/pubmed/17496922"/>
        </linklist>
        <comment>PMID: 18813292
PMID: 17496922</comment>
      </annotation>
      <edgevisualsetting>
        <polyline points="828,475 981,475 981,454" line_color="#00c800" line_style="straight" line_width="2" routage="auto"/>
      </edgevisualsetting>
    </edge>
    <edge id="MEK:RTPK" from="MEK" to="RTPK" minvalue="1" sign="negative">
      <annotation>
        <linklist>
          <link xlink:href="http://www.pubmed.com/pubmed/23246968"/>
        </linklist>
        <comment>PMID: 23246968</comment>
      </annotation>
      <edgevisualsetting>
        <polyline points="744,462 613,462 613,157" line_color="#c80000" line_style="straight" line_width="2" routage="auto"/>
      </edgevisualsetting>
    </edge>
    <edge id="IKKA:NFkB" from="IKKA" to="NFkB" minvalue="1" sign="positive">
      <annotation>
        <linklist>
          <link xlink:href="http://www.pubmed.com/pubmed/17072321"/>
          <link xlink:href=""/>
        </linklist>
        <comment>PMID: 17072321</comment>
      </annotation>
      <edgevisualsetting>
        <polyline points="1011,585 853,585 650,585" line_color="#00c800" line_style="straight" line_width="2" routage="auto"/>
      </edgevisualsetting>
    </edge>
    <edge id="IKKA:betacatenin" from="IKKA" to="betacatenin" minvalue="1" sign="positive">
      <annotation>
        <linklist>
          <link xlink:href="http://www.pubmed.com/pubmed/21772278"/>
          <link xlink:href="http://www.pubmed.com/pubmed/16616828"/>
        </linklist>
        <comment>PMID: 21772278
PMID: 16616828
</comment>
      </annotation>
      <edgevisualsetting>
        <polyline points="1095,592 1413,592 1598,592" line_color="#00c800" line_style="straight" line_width="2" routage="auto"/>
      </edgevisualsetting>
    </edge>
    <edge id="MKK3:p38alpha" from="MKK3" to="p38alpha" minvalue="1" sign="positive">
      <annotation>
        <linklist>
          <link xlink:href="http://www.pubmed.com/pubmed/19629069"/>
        </linklist>
        <comment>PMID: 19629069</comment>
      </annotation>
      <edgevisualsetting>
        <polyline points="458,282 443,282 443,388" line_color="#00c800" line_style="straight" line_width="2" routage="auto"/>
      </edgevisualsetting>
    </edge>
    <edge id="CCND1:Prosurvival" from="CCND1" to="Prosurvival" effects="1:positive 2:positive">
      <annotation>
        <linklist>
          <link xlink:href="http://www.pubmed.com/pubmed/23483189"/>
        </linklist>
        <comment>PMID: 23483189</comment>
      </annotation>
      <edgevisualsetting>
        <polyline points="1741,782 1741,794 1741,825" line_color="#00c800" line_style="straight" line_width="2" routage="auto"/>
      </edgevisualsetting>
    </edge>
    <edge id="GAB:SHP2" from="GAB" to="SHP2" minvalue="1" sign="positive">
      <annotation>
        <linklist>
          <link xlink:href="http://www.pubmed.com/pubmed/21531565"/>
        </linklist>
        <comment>PMID: 21531565</comment>
      </annotation>
      <edgevisualsetting>
        <polyline points="811,271 817,271 838,271" line_color="#00c800" line_style="straight" line_width="2" routage="auto"/>
      </edgevisualsetting>
    </edge>
    <edge id="GAB:PI3K" from="GAB" to="PI3K" minvalue="1" sign="positive">
      <annotation>
        <linklist>
          <link xlink:href="http://www.pubmed.com/pubmed/16453012"/>
        </linklist>
        <comment>PMID: 16453012</comment>
      </annotation>
      <edgevisualsetting>
        <polyline points="783,289 783,351 1048,351" line_color="#00c800" line_style="straight" line_width="2" routage="auto"/>
      </edgevisualsetting>
    </edge>
    <edge id="DKK1:LRP" from="DKK1" to="LRP" minvalue="1" sign="negative">
      <annotation>
        <linklist>
          <link xlink:href="http://www.pubmed.com/pubmed/22682243"/>
          <link xlink:href=""/>
        </linklist>
        <comment>PMID: 22682243</comment>
      </annotation>
      <edgevisualsetting>
        <polyline points="1539,649 1539,458 1539,451" line_color="#c80000" line_style="straight" line_width="2" routage="auto"/>
      </edgevisualsetting>
    </edge>
    <edge id="MSK:NFkB" from="MSK" to="NFkB" minvalue="1" sign="positive">
      <annotation>
        <linklist>
          <link xlink:href="http://www.pubmed.com/pubmed/21772278"/>
        </linklist>
        <comment>PMID: 21772278
</comment>
      </annotation>
      <edgevisualsetting>
        <polyline points="545,461 545,565 564,565" line_color="#00c800" line_style="straight" line_width="2" routage="auto"/>
      </edgevisualsetting>
    </edge>
    <edge id="MSK:DUSP1" from="MSK" to="DUSP1" minvalue="1" sign="positive">
      <annotation>
        <linklist>
          <link xlink:href="http://www.pubmed.com/pubmed/23954936"/>
        </linklist>
        <comment>PMID: 23954936</comment>
      </annotation>
      <edgevisualsetting>
        <polyline points="503,450 250,450 250,622" line_color="#00c800" line_style="straight" line_width="2" routage="auto"/>
      </edgevisualsetting>
    </edge>
    <edge id="LRP:GSK3" from="LRP" to="GSK3" minvalue="1" sign="negative">
      <annotation>
        <linklist>
          <link xlink:href="http://www.pubmed.com/pubmed/22682243"/>
          <link xlink:href=""/>
        </linklist>
        <comment>PMID: 22682243</comment>
      </annotation>
      <edgevisualsetting>
        <polyline points="1533,435 1443,435 1443,420" line_color="#c80000" line_style="straight" line_width="2" routage="auto"/>
      </edgevisualsetting>
    </edge>
    <edge id="LRP:Axin" from="LRP" to="Axin" minvalue="1" sign="negative">
      <edgevisualsetting>
        <polyline points="1617,432 1675,432 1705,432" line_color="#c80000" line_style="straight" line_width="2" routage="auto"/>
      </edgevisualsetting>
    </edge>
    <edge id="LRP:CK1" from="LRP" to="CK1" minvalue="1" sign="negative">
      <edgevisualsetting>
        <polyline points="1585,450 1585,459 1680,459" line_color="#c80000" line_style="straight" line_width="2" routage="auto"/>
      </edgevisualsetting>
    </edge>
    <edge id="BAX:CytochromeC" from="BAX" to="CytochromeC" minvalue="1" sign="positive">
      <annotation>
        <linklist>
          <link xlink:href="http://www.pubmed.com/pubmed/20683470"/>
        </linklist>
        <comment>PMID: 20683470
</comment>
      </annotation>
      <edgevisualsetting>
        <polyline points="978,672 979,672 1002,672" line_color="#00c800" line_style="straight" line_width="2" routage="auto"/>
      </edgevisualsetting>
    </edge>
    <edge id="Fz:LRP" from="Fz" to="LRP" minvalue="1" sign="positive">
      <annotation>
        <linklist>
          <link xlink:href="http://www.pubmed.com/pubmed/22682243"/>
          <link xlink:href=""/>
        </linklist>
        <comment>PMID: 22682243</comment>
      </annotation>
      <edgevisualsetting>
        <polyline points="1688,244 1592,244 1592,415" line_color="#00c800" line_style="straight" line_width="2" routage="auto"/>
      </edgevisualsetting>
    </edge>
    <edge id="Fz:Dvl" from="Fz" to="Dvl" minvalue="1" sign="positive">
      <annotation>
        <linklist>
          <link xlink:href="http://www.pubmed.com/pubmed/20006983"/>
        </linklist>
        <comment>PMID: 20006983</comment>
      </annotation>
      <edgevisualsetting>
        <polyline points="1731,228 1731,77 1489,77" line_color="#00c800" line_style="straight" line_width="2" routage="auto"/>
      </edgevisualsetting>
    </edge>
    <edge id="RTPK:SHC1" from="RTPK" to="SHC1" minvalue="1" sign="positive">
      <annotation>
        <linklist>
          <link xlink:href="http://www.pubmed.com/pubmed/22970934"/>
        </linklist>
        <comment>PMID: 22970934</comment>
      </annotation>
      <edgevisualsetting>
        <polyline points="635,156 635,170 635,184" line_color="#00c800" line_style="straight" line_width="2" routage="auto"/>
      </edgevisualsetting>
    </edge>
    <edge id="NFkB:MDM2gene" from="NFkB" to="MDM2gene" minvalue="1" sign="positive">
      <annotation>
        <linklist>
          <link xlink:href="http://www.pubmed.com/pubmed/21772278"/>
        </linklist>
        <comment>PMID: 21772278</comment>
      </annotation>
      <edgevisualsetting>
        <polyline points="640,559 640,541 759,541" line_color="#00c800" line_style="straight" line_width="2" routage="auto"/>
      </edgevisualsetting>
    </edge>
    <edge id="S6K:MDM2" from="S6K" to="MDM2" minvalue="1" sign="negative">
      <annotation>
        <linklist>
          <link xlink:href="http://www.pubmed.com/pubmed/22168436"/>
          <link xlink:href="http://www.pubmed.com/pubmed/20657550"/>
        </linklist>
        <comment>PMID: 22168436
PMID: 20657550</comment>
      </annotation>
      <edgevisualsetting>
        <polyline points="1001,277 938,277 938,525" line_color="#c80000" line_style="straight" line_width="2" routage="auto"/>
      </edgevisualsetting>
    </edge>
    <edge id="S6K:IRS1" from="S6K" to="IRS1" minvalue="1" sign="negative">
      <annotation>
        <linklist>
          <link xlink:href="http://www.pubmed.com/pubmed/21531565"/>
          <link xlink:href="http://www.pubmed.com/pubmed/18952604"/>
          <link xlink:href="http://www.pubmed.com/pubmed/16915295"/>
        </linklist>
        <comment>PMID: 21531565
PMID: 18952604
PMID: 16915295</comment>
      </annotation>
      <edgevisualsetting>
        <polyline points="1039,263 1039,250 1098,250" line_color="#c80000" line_style="straight" line_width="2" routage="auto"/>
      </edgevisualsetting>
    </edge>
    <edge id="S6K:mTORC2" from="S6K" to="mTORC2" minvalue="1" sign="negative">
      <annotation>
        <linklist>
          <link xlink:href="http://www.pubmed.com/pubmed/21531565"/>
          <link xlink:href="http://www.pubmed.com/pubmed/21421716"/>
          <link xlink:href="http://www.pubmed.com/pubmed/24189516"/>
          <link xlink:href="http://www.pubmed.com/pubmed/23246968"/>
          <link xlink:href="http://www.pubmed.com/pubmed/20418915"/>
          <link xlink:href=""/>
        </linklist>
        <comment>PMID: 21531565
PMID: 21421716
PMID: 24189516
PMID: 23246968
PMID: 20418915
</comment>
      </annotation>
      <edgevisualsetting>
        <polyline points="1085,274 1165,274 1238,274" line_color="#c80000" line_style="straight" line_width="2" routage="auto"/>
      </edgevisualsetting>
    </edge>
    <edge id="S6K:GSK3" from="S6K" to="GSK3" minvalue="1" sign="negative">
      <annotation>
        <linklist>
          <link xlink:href="http://www.pubmed.com/pubmed/21531565"/>
          <link xlink:href="http://www.pubmed.com/pubmed/20447678"/>
          <link xlink:href="http://www.pubmed.com/pubmed/19884009"/>
          <link xlink:href=""/>
        </linklist>
        <comment>PMID: 21531565
PMID: 20447678
PMID: 19884009</comment>
      </annotation>
      <edgevisualsetting>
        <polyline points="1085,263 1418,262 1418,384" line_color="#c80000" line_style="straight" line_width="2" routage="auto"/>
      </edgevisualsetting>
    </edge>
    <edge id="ITCH:CFLAR" from="ITCH" to="CFLAR" minvalue="1" sign="negative">
      <annotation>
        <linklist>
          <link xlink:href="http://www.pubmed.com/pubmed/19629069"/>
        </linklist>
        <comment>PMID: 19629069</comment>
      </annotation>
      <edgevisualsetting>
        <polyline points="399,757 660,757" line_color="#c80000" line_style="straight" line_width="2" routage="auto"/>
      </edgevisualsetting>
    </edge>
    <edge id="SOS:Ras" from="SOS" to="Ras" minvalue="1" sign="positive">
      <annotation>
        <linklist>
          <link xlink:href="http://www.pubmed.com/pubmed/18813292"/>
        </linklist>
        <comment>PMID: 18813292</comment>
      </annotation>
      <edgevisualsetting>
        <polyline points="702,320 755,320 839,320" line_color="#00c800" line_style="straight" line_width="2" routage="auto"/>
      </edgevisualsetting>
    </edge>
    <edge id="PTEN:PDK1" from="PTEN" to="PDK1" minvalue="1" sign="negative">
      <annotation>
        <linklist>
          <link xlink:href="http://www.pubmed.com/pubmed/22737980"/>
          <link xlink:href=""/>
        </linklist>
        <comment>PMID: 22737980</comment>
      </annotation>
      <edgevisualsetting>
        <polyline points="1311,332 1311,420 1298,420" line_color="#c80000" line_style="straight" line_width="2" routage="auto"/>
      </edgevisualsetting>
    </edge>
    <edge id="PTEN:SHC1" from="PTEN" to="SHC1" minvalue="1" sign="negative">
      <annotation>
        <linklist>
          <link xlink:href="http://www.pubmed.com/pubmed/22737980"/>
        </linklist>
        <comment>PMID: 22737980</comment>
      </annotation>
      <edgevisualsetting>
        <polyline points="1334,298 1334,201 705,201" line_color="#c80000" line_style="straight" line_width="2" routage="auto"/>
      </edgevisualsetting>
    </edge>
    <edge id="NLK:TCF" from="NLK" to="TCF" minvalue="1" sign="negative">
      <annotation>
        <linklist>
          <link xlink:href="http://www.pubmed.com/pubmed/21181886"/>
          <link xlink:href="http://www.pubmed.com/pubmed/20194509"/>
          <link xlink:href="http://www.pubmed.com/pubmed/12482967"/>
          <link xlink:href=""/>
        </linklist>
        <comment>PMID: 21181886
PMID: 20194509
PMID: 12482967</comment>
      </annotation>
      <edgevisualsetting>
        <polyline points="1480,633 1531,633 1734,633" line_color="#c80000" line_style="straight" line_width="2" routage="auto"/>
      </edgevisualsetting>
    </edge>
    <edge id="NLK:FOXO" from="NLK" to="FOXO" minvalue="1" sign="negative">
      <annotation>
        <linklist>
          <link xlink:href="http://www.pubmed.com/pubmed/20061393"/>
          <link xlink:href=""/>
        </linklist>
        <comment>PMID: 20061393</comment>
      </annotation>
      <edgevisualsetting>
        <polyline points="1421,649 1421,661 1421,683" line_color="#c80000" line_style="straight" line_width="2" routage="auto"/>
      </edgevisualsetting>
    </edge>
    <edge id="GRAP2:MKK7" from="GRAP2" to="MKK7" minvalue="1" sign="positive">
      <annotation>
        <linklist>
          <link xlink:href="http://www.pubmed.com/pubmed/19629069"/>
        </linklist>
        <comment>PMID: 19629069</comment>
      </annotation>
      <edgevisualsetting>
        <polyline points="222,366 222,349 222,320" line_color="#00c800" line_style="straight" line_width="2" routage="auto"/>
      </edgevisualsetting>
    </edge>
    <edge id="GRAP2:MKK4" from="GRAP2" to="MKK4" minvalue="1" sign="positive">
      <annotation>
        <linklist>
          <link xlink:href="http://www.pubmed.com/pubmed/19629069"/>
        </linklist>
        <comment>PMID: 19629069</comment>
      </annotation>
      <edgevisualsetting>
        <polyline points="201,388 117,388 117,348" line_color="#00c800" line_style="straight" line_width="2" routage="auto"/>
      </edgevisualsetting>
    </edge>
    <edge id="RSK:TSC" from="RSK" to="TSC" minvalue="1" sign="negative">
      <annotation>
        <linklist>
          <link xlink:href="http://www.pubmed.com/pubmed/21531565"/>
          <link xlink:href="http://www.pubmed.com/pubmed/23246968"/>
        </linklist>
        <comment>PMID: 21531565
PMID: 23246968</comment>
      </annotation>
      <edgevisualsetting>
        <polyline points="1281,484 1266,484 1266,497" line_color="#c80000" line_style="straight" line_width="2" routage="auto"/>
      </edgevisualsetting>
    </edge>
    <edge id="RSK:BAD" from="RSK" to="BAD" minvalue="1" sign="negative">
      <annotation>
        <linklist>
          <link xlink:href="http://www.pubmed.com/pubmed/18813292"/>
        </linklist>
        <comment>PMID: 18813292</comment>
      </annotation>
      <edgevisualsetting>
        <polyline points="1319,498 1319,636 1319,652" line_color="#c80000" line_style="straight" line_width="2" routage="auto"/>
      </edgevisualsetting>
    </edge>
    <edge id="RSK:mTORC1" from="RSK" to="mTORC1" minvalue="1" sign="positive">
      <annotation>
        <linklist>
          <link xlink:href="http://www.pubmed.com/pubmed/18813292"/>
        </linklist>
        <comment>PMID: 18813292</comment>
      </annotation>
      <edgevisualsetting>
        <polyline points="1326,464 1326,344 1232,344" line_color="#00c800" line_style="straight" line_width="2" routage="auto"/>
      </edgevisualsetting>
    </edge>
    <edge id="RSK:CCND1" from="RSK" to="CCND1" minvalue="1" sign="positive">
      <annotation>
        <linklist>
          <link xlink:href="http://www.pubmed.com/pubmed/18813292"/>
          <link xlink:href="http://www.pubmed.com/pubmed/23970478"/>
        </linklist>
        <comment>PMID: 18813292
PMID: 23970478</comment>
      </annotation>
      <edgevisualsetting>
        <polyline points="1365,495 1713,495 1713,747" line_color="#00c800" line_style="straight" line_width="2" routage="auto"/>
      </edgevisualsetting>
    </edge>
    <edge id="RSK:GSK3" from="RSK" to="GSK3" minvalue="1" sign="negative">
      <annotation>
        <linklist>
          <link xlink:href="http://www.pubmed.com/pubmed/21531565"/>
          <link xlink:href="http://www.pubmed.com/pubmed/23483189"/>
          <link xlink:href="http://www.pubmed.com/pubmed/20447678"/>
          <link xlink:href="http://www.pubmed.com/pubmed/19884009"/>
          <link xlink:href=""/>
        </linklist>
        <comment>PMID: 21531565
PMID: 23483189
PMID: 20447678
PMID: 19884009</comment>
      </annotation>
      <edgevisualsetting>
        <polyline points="1365,486 1416,486 1416,420" line_color="#c80000" line_style="straight" line_width="2" routage="auto"/>
      </edgevisualsetting>
    </edge>
    <edge id="TCF:Egr1" from="TCF" to="Egr1" minvalue="1" sign="negative">
      <annotation>
        <linklist>
          <link xlink:href="http://www.pubmed.com/pubmed/21297666"/>
          <link xlink:href="http://www.pubmed.com/pubmed/18798221"/>
          <link xlink:href=""/>
        </linklist>
        <comment>PMID: 21297666
PMID: 18798221</comment>
      </annotation>
      <edgevisualsetting>
        <polyline points="1735,624 1587,624 1587,555" line_color="#c80000" line_style="straight" line_width="2" routage="auto"/>
      </edgevisualsetting>
    </edge>
    <edge id="TCF:CCND1" from="TCF" to="CCND1" minvalue="1" sign="positive">
      <annotation>
        <linklist>
          <link xlink:href="http://www.pubmed.com/pubmed/23483189"/>
        </linklist>
        <comment>PMID: 23483189</comment>
      </annotation>
      <edgevisualsetting>
        <polyline points="1755,641 1755,706 1755,747" line_color="#00c800" line_style="straight" line_width="2" routage="auto"/>
      </edgevisualsetting>
    </edge>
    <edge id="TCF:cMYC" from="TCF" to="cMYC" minvalue="1" sign="positive">
      <annotation>
        <linklist>
          <link xlink:href="http://www.pubmed.com/pubmed/23483189"/>
          <link xlink:href=""/>
        </linklist>
        <comment>PMID: 23483189
</comment>
      </annotation>
      <edgevisualsetting>
        <polyline points="1799,641 1799,656 1799,679" line_color="#00c800" line_style="straight" line_width="2" routage="auto"/>
      </edgevisualsetting>
    </edge>
    <edge id="TCF:DKK1gene" from="TCF" to="DKK1gene" minvalue="1" sign="positive">
      <annotation>
        <linklist>
          <link xlink:href="http://www.pubmed.com/pubmed/18243529"/>
        </linklist>
        <comment>PMID: 18243529</comment>
      </annotation>
      <edgevisualsetting>
        <polyline points="1745,641 1745,689 1661,689" line_color="#00c800" line_style="straight" line_width="2" routage="auto"/>
      </edgevisualsetting>
    </edge>
    <edge id="Rac:MEKK4" from="Rac" to="MEKK4" minvalue="1" sign="positive">
      <annotation>
        <linklist>
          <link xlink:href="http://www.ncbi.nlm.nih.gov/pubmed/9305638"/>
          <link xlink:href="http://www.ncbi.nlm.nih.gov/pubmed/20006983"/>
        </linklist>
        <comment>PMID: 9305638
PMID: 20006983</comment>
      </annotation>
      <edgevisualsetting>
        <polyline points="135,82 84,82 84,165" line_color="#00c800" line_style="straight" line_width="2" routage="auto"/>
      </edgevisualsetting>
    </edge>
    <edge id="Rac:MLK3" from="Rac" to="MLK3" minvalue="1" sign="positive">
      <annotation>
        <linklist>
          <link xlink:href="http://www.pubmed.com/pubmed/18668205"/>
        </linklist>
        <comment>PMID: 18668205</comment>
      </annotation>
      <edgevisualsetting>
        <polyline points="174,99 174,132 174,233" line_color="#00c800" line_style="straight" line_width="2" routage="auto"/>
      </edgevisualsetting>
    </edge>
    <edge id="BAD:BCL2" from="BAD" to="BCL2" minvalue="1" sign="negative">
      <annotation>
        <linklist>
          <link xlink:href="http://www.pubmed.com/pubmed/18955968"/>
        </linklist>
        <comment>PMID: 18955968</comment>
      </annotation>
      <edgevisualsetting>
        <polyline points="1262,669 1236,669 1194,669" line_color="#c80000" line_style="straight" line_width="2" routage="auto"/>
      </edgevisualsetting>
    </edge>
    <edge id="MLK3:MKK4" from="MLK3" to="MKK4" minvalue="1" sign="positive">
      <annotation>
        <linklist>
          <link xlink:href="http://www.pubmed.com/pubmed/22535895"/>
        </linklist>
        <comment>PMID: 22535895</comment>
      </annotation>
      <edgevisualsetting>
        <polyline points="134,249 109,249 109,312" line_color="#00c800" line_style="straight" line_width="2" routage="auto"/>
      </edgevisualsetting>
    </edge>
    <edge id="MKK7:JNK" from="MKK7" to="JNK" minvalue="1" sign="positive">
      <annotation>
        <linklist>
          <link xlink:href="http://www.pubmed.com/pubmed/19629069"/>
        </linklist>
        <comment>PMID: 19629069</comment>
      </annotation>
      <edgevisualsetting>
        <polyline points="193,319 193,423 126,423" line_color="#00c800" line_style="straight" line_width="2" routage="auto"/>
      </edgevisualsetting>
    </edge>
    <edge id="Ras:Raf" from="Ras" to="Raf" minvalue="1" sign="positive">
      <annotation>
        <linklist>
          <link xlink:href="http://www.pubmed.com/pubmed/18813292"/>
        </linklist>
        <comment>PMID: 18813292</comment>
      </annotation>
      <edgevisualsetting>
        <polyline points="888,341 888,350 888,361" line_color="#00c800" line_style="straight" line_width="2" routage="auto"/>
      </edgevisualsetting>
    </edge>
    <edge id="Ras:PI3K" from="Ras" to="PI3K" minvalue="1" sign="positive">
      <annotation>
        <linklist>
          <link xlink:href="http://www.pubmed.com/pubmed/21531565"/>
          <link xlink:href="http://www.pubmed.com/pubmed/21779497"/>
          <link xlink:href=""/>
        </linklist>
        <comment>PMID: 21531565
PMID: 21779497</comment>
      </annotation>
      <edgevisualsetting>
        <polyline points="924,321 1094,321 1094,338" line_color="#00c800" line_style="straight" line_width="2" routage="auto"/>
      </edgevisualsetting>
    </edge>
    <edge id="FOXO:RTPKgene" from="FOXO" to="RTPKgene" minvalue="1" sign="positive">
      <annotation>
        <linklist>
          <link xlink:href="http://www.pubmed.com/pubmed/21215704"/>
        </linklist>
        <comment>PMID: 21215704</comment>
      </annotation>
      <edgevisualsetting>
        <polyline points="1378,684 1378,172 982,172" line_color="#00c800" line_style="straight" line_width="2" routage="auto"/>
      </edgevisualsetting>
    </edge>
    <edge id="FOXO:Antisurvival" from="FOXO" to="Antisurvival" minvalue="1" sign="positive">
      <edgevisualsetting>
        <polyline points="1361,708 1181,708 1181,821" line_color="#00c800" line_style="straight" line_width="2" routage="auto"/>
      </edgevisualsetting>
    </edge>
    <edge id="DKK1gene:DKK1" from="DKK1gene" to="DKK1" minvalue="1" sign="positive">
      <edgevisualsetting>
        <polyline points="1576,696 1539,696 1539,684" line_color="#00c800" line_style="straight" line_width="2" routage="auto"/>
      </edgevisualsetting>
    </edge>
    <edge id="ASK1:MKK3" from="ASK1" to="MKK3" minvalue="1" sign="positive">
      <annotation>
        <linklist>
          <link xlink:href="http://www.pubmed.com/pubmed/22535895"/>
        </linklist>
        <comment>PMID: 22535895</comment>
      </annotation>
      <edgevisualsetting>
        <polyline points="500,340 500,300" line_color="#00c800" line_style="straight" line_width="2" routage="auto"/>
      </edgevisualsetting>
    </edge>
    <edge id="p53:BAX" from="p53" to="BAX" minvalue="1" sign="positive">
      <annotation>
        <linklist>
          <link xlink:href="http://www.pubmed.com/pubmed/19550425"/>
        </linklist>
        <comment>PMID: 19550425
</comment>
      </annotation>
      <edgevisualsetting>
        <polyline points="935,630 935,650" line_color="#00c800" line_style="straight" line_width="2" routage="auto"/>
      </edgevisualsetting>
    </edge>
    <edge id="p53:IKKB" from="p53" to="IKKB" minvalue="1" sign="negative">
      <annotation>
        <linklist>
          <link xlink:href="http://www.pubmed.com/pubmed/21772278"/>
        </linklist>
        <comment>PMID: 21772278</comment>
      </annotation>
      <edgevisualsetting>
        <polyline points="893,616 335,616 335,593" line_color="#c80000" line_style="straight" line_width="2" routage="auto"/>
      </edgevisualsetting>
    </edge>
    <edge id="p53:MDM2gene" from="p53" to="MDM2gene" minvalue="1" sign="positive">
      <annotation>
        <linklist>
          <link xlink:href="http://www.pubmed.com/pubmed/23303139"/>
        </linklist>
        <comment>PMID: 23303139</comment>
      </annotation>
      <edgevisualsetting>
        <polyline points="893,603 798,603 798,556" line_color="#00c800" line_style="straight" line_width="2" routage="auto"/>
      </edgevisualsetting>
    </edge>
    <edge id="DUSP6:ERK" from="DUSP6" to="ERK" minvalue="1" sign="negative">
      <annotation>
        <linklist>
          <link xlink:href="http://www.pubmed.com/pubmed/20463170"/>
        </linklist>
        <comment>PMID: 20463170</comment>
      </annotation>
      <edgevisualsetting>
        <polyline points="1007,399 1007,415 1007,418" line_color="#c80000" line_style="straight" line_width="2" routage="auto"/>
      </edgevisualsetting>
    </edge>
    <edge id="Axin:betaTrCP" from="Axin" to="betaTrCP" minvalue="1" sign="positive">
      <annotation>
        <linklist>
          <link xlink:href="http://www.pubmed.com/pubmed/22682243"/>
          <link xlink:href=""/>
        </linklist>
        <comment>PMID: 22682243</comment>
      </annotation>
      <edgevisualsetting>
        <polyline points="1775,445 1775,456 1775,487" line_color="#00c800" line_style="straight" line_width="2" routage="auto"/>
      </edgevisualsetting>
    </edge>
    <edge id="Caspase37:Antisurvival" from="Caspase37" to="Antisurvival" effects="1:positive 2:positive">
      <edgevisualsetting>
        <polyline points="1092,793 1136,793 1136,821" line_color="#00c800" line_style="straight" line_width="2" routage="auto"/>
      </edgevisualsetting>
    </edge>
    <edge id="BCL2:CytochromeC" from="BCL2" to="CytochromeC" minvalue="1" sign="negative">
      <annotation>
        <linklist>
          <link xlink:href="http://www.pubmed.com/pubmed/19550425"/>
        </linklist>
        <comment>PMID: 19550425</comment>
      </annotation>
      <edgevisualsetting>
        <polyline points="1109,668 1104,668 1088,668" line_color="#c80000" line_style="straight" line_width="2" routage="auto"/>
      </edgevisualsetting>
    </edge>
    <edge id="TAB:TAK1" from="TAB" to="TAK1" minvalue="1" sign="positive">
      <annotation>
        <linklist>
          <link xlink:href="http://www.pubmed.com/pubmed/19629069"/>
          <link xlink:href="http://www.pubmed.com/pubmed/23954936"/>
        </linklist>
        <comment>PMID: 19629069
PMID: 23954936</comment>
      </annotation>
      <edgevisualsetting>
        <polyline points="337,153 333,153 333,190" line_color="#00c800" line_style="straight" line_width="2" routage="auto"/>
      </edgevisualsetting>
    </edge>
    <edge id="CytochromeC:Caspase9" from="CytochromeC" to="Caspase9" minvalue="1" sign="positive">
      <annotation>
        <linklist>
          <link xlink:href="http://www.pubmed.com/pubmed/19550425"/>
        </linklist>
        <comment>PMID: 19550425</comment>
      </annotation>
      <edgevisualsetting>
        <polyline points="1046,688 1046,697" line_color="#00c800" line_style="straight" line_width="2" routage="auto"/>
      </edgevisualsetting>
    </edge>
    <edge id="TAK1:MKK3" from="TAK1" to="MKK3" minvalue="1" sign="positive">
      <annotation>
        <linklist>
          <link xlink:href="http://www.pubmed.com/pubmed/23989959"/>
          <link xlink:href="http://www.pubmed.com/pubmed/22535895"/>
          <link xlink:href="http://www.pubmed.com/pubmed/19366914"/>
        </linklist>
        <comment>PMID: 23989959
PMID: 22535895
PMID: 19366914 </comment>
      </annotation>
      <edgevisualsetting>
        <polyline points="360,214 512,214 512,264" line_color="#00c800" line_style="straight" line_width="2" routage="auto"/>
      </edgevisualsetting>
    </edge>
    <edge id="TAK1:MKK4" from="TAK1" to="MKK4" minvalue="1" sign="positive">
      <annotation>
        <linklist>
          <link xlink:href="http://www.pubmed.com/pubmed/21333379"/>
          <link xlink:href="http://www.pubmed.com/pubmed/22705006"/>
          <link xlink:href="http://www.pubmed.com/pubmed/19366914"/>
        </linklist>
        <comment>PMID: 21333379
PMID: 22705006
PMID: 19366914 
</comment>
      </annotation>
      <edgevisualsetting>
        <polyline points="276,209 96,209 96,312" line_color="#00c800" line_style="straight" line_width="2" routage="auto"/>
      </edgevisualsetting>
    </edge>
    <edge id="TAK1:MKK7" from="TAK1" to="MKK7" minvalue="1" sign="positive">
      <annotation>
        <linklist>
          <link xlink:href="http://www.pubmed.com/pubmed/21333379"/>
          <link xlink:href="http://www.pubmed.com/pubmed/22705006"/>
          <link xlink:href="http://www.pubmed.com/pubmed/19366914"/>
        </linklist>
        <comment>PMID: 21333379
PMID: 22705006
PMID: 19366914 </comment>
      </annotation>
      <edgevisualsetting>
        <polyline points="276,221 225,221 225,284" line_color="#00c800" line_style="straight" line_width="2" routage="auto"/>
      </edgevisualsetting>
    </edge>
    <edge id="TAK1:IKKB" from="TAK1" to="IKKB" minvalue="1" sign="positive">
      <annotation>
        <linklist>
          <link xlink:href="http://www.pubmed.com/pubmed/21173796"/>
          <link xlink:href="http://www.pubmed.com/pubmed/22435549"/>
        </linklist>
        <comment>PMID: 21173796
PMID: 22435549</comment>
      </annotation>
      <edgevisualsetting>
        <polyline points="331,225 331,379 331,557" line_color="#00c800" line_style="straight" line_width="2" routage="auto"/>
      </edgevisualsetting>
    </edge>
    <edge id="TAK1:NLK" from="TAK1" to="NLK" minvalue="1" sign="positive">
      <annotation>
        <linklist>
          <link xlink:href="http://www.pubmed.com/pubmed/21181886"/>
          <link xlink:href="http://www.pubmed.com/pubmed/20194509"/>
          <link xlink:href="http://www.pubmed.com/pubmed/12482967"/>
          <link xlink:href="http://www.pubmed.com/pubmed/23954936"/>
          <link xlink:href=""/>
        </linklist>
        <comment>PMID: 21181886
PMID: 20194509
PMID: 12482967
PMID: 23954936</comment>
      </annotation>
      <edgevisualsetting>
        <polyline points="293,225 293,738 1457,738 1457,650" line_color="#00c800" line_style="straight" line_width="2" routage="auto"/>
      </edgevisualsetting>
    </edge>
    <edge id="GSK3:PTEN" from="GSK3" to="PTEN" minvalue="1" sign="negative">
      <annotation>
        <linklist>
          <link xlink:href="http://www.pubmed.com/pubmed/17444818"/>
        </linklist>
        <comment>PMID: 17444818</comment>
      </annotation>
      <edgevisualsetting>
        <polyline points="1391,398 1332,398 1332,333" line_color="#c80000" line_style="straight" line_width="2" routage="auto"/>
      </edgevisualsetting>
    </edge>
    <edge id="GSK3:betaTrCP" from="GSK3" to="betaTrCP" minvalue="1" sign="positive">
      <annotation>
        <linklist>
          <link xlink:href="http://www.pubmed.com/pubmed/22682243"/>
          <link xlink:href=""/>
        </linklist>
        <comment>PMID: 22682243</comment>
      </annotation>
      <edgevisualsetting>
        <polyline points="1475,401 1824,401 1824,487" line_color="#00c800" line_style="straight" line_width="2" routage="auto"/>
      </edgevisualsetting>
    </edge>
    <edge id="GSK3:TSC" from="GSK3" to="TSC" minvalue="1" sign="positive">
      <annotation>
        <linklist>
          <link xlink:href="http://www.pubmed.com/pubmed/22500797"/>
          <link xlink:href="http://www.pubmed.com/pubmed/23246968"/>
          <link xlink:href=""/>
        </linklist>
        <comment>PMID: 22500797
PMID: 23246968
</comment>
      </annotation>
      <edgevisualsetting>
        <polyline points="1424,419 1424,521 1310,521" line_color="#00c800" line_style="straight" line_width="2" routage="auto"/>
      </edgevisualsetting>
    </edge>
    <edge id="mTORC2:AKT" from="mTORC2" to="AKT" minvalue="1" sign="positive">
      <annotation>
        <linklist>
          <link xlink:href="http://www.pubmed.com/pubmed/21531565"/>
          <link xlink:href="http://www.pubmed.com/pubmed/19629070"/>
        </linklist>
        <comment>PMID: 21531565
PMID: 19629070</comment>
      </annotation>
      <edgevisualsetting>
        <polyline points="1280,302 1280,388 1202,388 1202,547" line_color="#00c800" line_style="straight" line_width="2" routage="auto"/>
      </edgevisualsetting>
    </edge>
    <edge id="mTORC2:Rac" from="mTORC2" to="Rac" minvalue="1" sign="positive">
      <annotation>
        <comment>PMID: 22500797
PMID: 19339977</comment>
      </annotation>
      <edgevisualsetting>
        <polyline points="1278,268 1278,87 220,87" line_color="#00c800" line_style="straight" line_width="2" routage="auto"/>
      </edgevisualsetting>
    </edge>
    <edge id="SHC1:GRB2" from="SHC1" to="GRB2" minvalue="1" sign="positive">
      <annotation>
        <linklist>
          <link xlink:href="http://www.pubmed.com/pubmed/22443084"/>
        </linklist>
        <comment>PMID: 22443084</comment>
      </annotation>
      <edgevisualsetting>
        <polyline points="659,219 659,243 659,258" line_color="#00c800" line_style="straight" line_width="2" routage="auto"/>
      </edgevisualsetting>
    </edge>
    <edge id="IKKB:NFkB" from="IKKB" to="NFkB" minvalue="1" sign="positive">
      <annotation>
        <linklist>
          <link xlink:href="http://www.pubmed.com/pubmed/17072321"/>
        </linklist>
        <comment>PMID: 17072321</comment>
      </annotation>
      <edgevisualsetting>
        <polyline points="379,577 476,577 564,577" line_color="#00c800" line_style="straight" line_width="2" routage="auto"/>
      </edgevisualsetting>
    </edge>
    <edge id="IKKB:IRS1" from="IKKB" to="IRS1" minvalue="1" sign="negative">
      <annotation>
        <linklist>
          <link xlink:href="http://www.pubmed.com/pubmed/21772278"/>
        </linklist>
        <comment>PMID: 21772278</comment>
      </annotation>
      <edgevisualsetting>
        <polyline points="320,558 320,230 1098,230" line_color="#c80000" line_style="straight" line_width="2" routage="auto"/>
      </edgevisualsetting>
    </edge>
    <edge id="IKKB:TSC" from="IKKB" to="TSC" minvalue="1" sign="negative">
      <annotation>
        <linklist>
          <link xlink:href="http://www.pubmed.com/pubmed/22500797"/>
          <link xlink:href="http://www.pubmed.com/pubmed/19339977"/>
          <link xlink:href=""/>
        </linklist>
        <comment>PMID: 22500797
PMID: 19339977</comment>
      </annotation>
      <edgevisualsetting>
        <polyline points="359,558 359,520 1224,520" line_color="#c80000" line_style="straight" line_width="2" routage="auto"/>
      </edgevisualsetting>
    </edge>
    <edge id="IKKB:MAP3K8" from="IKKB" to="MAP3K8" minvalue="1" sign="positive">
      <annotation>
        <linklist>
          <link xlink:href="http://www.pubmed.com/pubmed/21772278"/>
          <link xlink:href="http://www.pubmed.com/pubmed/21377269"/>
        </linklist>
        <comment>PMID: 21772278
PMID: 21377269</comment>
      </annotation>
      <edgevisualsetting>
        <polyline points="341,558 341,482 569,482" line_color="#00c800" line_style="straight" line_width="2" routage="auto"/>
      </edgevisualsetting>
    </edge>
    <edge id="IRS1:PI3K" from="IRS1" to="PI3K" minvalue="1" sign="positive">
      <annotation>
        <linklist>
          <link xlink:href="http://www.pubmed.com/pubmed/16915295"/>
        </linklist>
        <comment>PMID: 16915295</comment>
      </annotation>
      <edgevisualsetting>
        <polyline points="1140,257 1140,354 1134,354" line_color="#00c800" line_style="straight" line_width="2" routage="auto"/>
      </edgevisualsetting>
    </edge>
    <edge id="AKT:TSC" from="AKT" to="TSC" minvalue="1" sign="negative">
      <annotation>
        <linklist>
          <link xlink:href="http://www.pubmed.com/pubmed/21531565"/>
          <link xlink:href="http://www.pubmed.com/pubmed/16915295"/>
          <link xlink:href="http://www.pubmed.com/pubmed/19339977"/>
          <link xlink:href="http://www.pubmed.com/pubmed/19629070"/>
          <link xlink:href=""/>
        </linklist>
        <comment>PMID: 21531565
PMID: 16915295
PMID: 19339977
PMID: 19629070</comment>
      </annotation>
      <edgevisualsetting>
        <polyline points="1213,548 1213,530 1224,530" line_color="#c80000" line_style="straight" line_width="2" routage="auto"/>
      </edgevisualsetting>
    </edge>
    <edge id="AKT:pras40" from="AKT" to="pras40" minvalue="1" sign="negative">
      <annotation>
        <linklist>
          <link xlink:href="http://www.pubmed.com/pubmed/22500797"/>
          <link xlink:href=""/>
        </linklist>
        <comment>PMID: 22500797</comment>
      </annotation>
      <edgevisualsetting>
        <polyline points="1253,566 1478,566 1478,489" line_color="#c80000" line_style="straight" line_width="2" routage="auto"/>
      </edgevisualsetting>
    </edge>
    <edge id="AKT:IKKA" from="AKT" to="IKKA" minvalue="1" sign="positive">
      <annotation>
        <linklist>
          <link xlink:href="http://www.pubmed.com/pubmed/19339977"/>
          <link xlink:href="http://www.pubmed.com/pubmed/21772278"/>
        </linklist>
        <comment>PMID: 19339977
PMID: 21772278</comment>
      </annotation>
      <edgevisualsetting>
        <polyline points="1194,582 1194,584 1096,584" line_color="#00c800" line_style="straight" line_width="2" routage="auto"/>
      </edgevisualsetting>
    </edge>
    <edge id="AKT:ASK1" from="AKT" to="ASK1" minvalue="1" sign="negative">
      <annotation>
        <linklist>
          <link xlink:href="http://www.pubmed.com/pubmed/11154276"/>
        </linklist>
        <comment>PMID: 11154276</comment>
      </annotation>
      <edgevisualsetting>
        <polyline points="1204,582 1204,639 498,640 498,375" line_color="#c80000" line_style="straight" line_width="2" routage="auto"/>
      </edgevisualsetting>
    </edge>
    <edge id="AKT:Raf" from="AKT" to="Raf" minvalue="1" sign="negative">
      <annotation>
        <linklist>
          <link xlink:href="http://www.pubmed.com/pubmed/21531565"/>
          <link xlink:href="http://www.pubmed.com/pubmed/10576742"/>
        </linklist>
        <comment>PMID: 21531565
PMID: 10576742
</comment>
      </annotation>
      <edgevisualsetting>
        <polyline points="1169,571 881,571 881,397" line_color="#c80000" line_style="straight" line_width="2" routage="auto"/>
      </edgevisualsetting>
    </edge>
    <edge id="AKT:BAD" from="AKT" to="BAD" minvalue="1" sign="negative">
      <annotation>
        <linklist>
          <link xlink:href="http://www.pubmed.com/pubmed/19629070"/>
          <link xlink:href="http://www.pubmed.com/pubmed/18955968"/>
          <link xlink:href=""/>
        </linklist>
        <comment>PMID: 19629070
PMID: 18955968</comment>
      </annotation>
      <edgevisualsetting>
        <polyline points="1253,573 1296,573 1296,652" line_color="#c80000" line_style="straight" line_width="2" routage="auto"/>
      </edgevisualsetting>
    </edge>
    <edge id="AKT:FOXO" from="AKT" to="FOXO" minvalue="1" sign="negative">
      <annotation>
        <linklist>
          <link xlink:href="http://www.pubmed.com/pubmed/19629070"/>
          <link xlink:href="http://www.pubmed.com/pubmed/21613825"/>
          <link xlink:href=""/>
        </linklist>
        <comment>PMID: 19629070
PMID: 21613825</comment>
      </annotation>
      <edgevisualsetting>
        <polyline points="1220,582 1220,696 1360,696" line_color="#c80000" line_style="straight" line_width="2" routage="auto"/>
      </edgevisualsetting>
    </edge>
    <edge id="AKT:MDM2" from="AKT" to="MDM2" minvalue="1" sign="positive">
      <annotation>
        <linklist>
          <link xlink:href="http://www.pubmed.com/pubmed/22963678"/>
          <link xlink:href="http://www.pubmed.com/pubmed/22510990"/>
        </linklist>
        <comment>PMID: 22963678
PMID: 22510990</comment>
      </annotation>
      <edgevisualsetting>
        <polyline points="1169,555 1018,555 1000,555" line_color="#00c800" line_style="straight" line_width="2" routage="auto"/>
      </edgevisualsetting>
    </edge>
    <edge id="AKT:GSK3" from="AKT" to="GSK3" minvalue="1" sign="negative">
      <annotation>
        <linklist>
          <link xlink:href="http://www.pubmed.com/pubmed/21297666"/>
          <link xlink:href="http://www.pubmed.com/pubmed/19629070"/>
          <link xlink:href="http://www.pubmed.com/pubmed/19884009"/>
          <link xlink:href=""/>
        </linklist>
        <comment>PMID: 21297666
PMID: 19629070
PMID: 19884009</comment>
      </annotation>
      <edgevisualsetting>
        <polyline points="1253,559 1432,559 1432,420" line_color="#c80000" line_style="straight" line_width="2" routage="auto"/>
      </edgevisualsetting>
    </edge>
    <edge id="AKT:CFLAR" from="AKT" to="CFLAR" minvalue="1" sign="positive">
      <annotation>
        <linklist>
          <link xlink:href="http://www.pubmed.com/pubmed/20484045"/>
          <link xlink:href="http://www.pubmed.com/pubmed/23070002"/>
          <link xlink:href="http://www.pubmed.com/pubmed/15665818"/>
        </linklist>
        <comment>PMID: 20484045
PMID: 23070002
PMID: 15665818</comment>
      </annotation>
      <edgevisualsetting>
        <polyline points="1212,582 1212,759 746,759" line_color="#00c800" line_style="straight" line_width="2" routage="auto"/>
      </edgevisualsetting>
    </edge>
    <edge id="betaTrCP:betacatenin" from="betaTrCP" to="betacatenin" minvalue="1" sign="negative">
      <annotation>
        <linklist>
          <link xlink:href="http://www.pubmed.com/pubmed/22682243"/>
          <link xlink:href=""/>
        </linklist>
        <comment>PMID: 22682243</comment>
      </annotation>
      <edgevisualsetting>
        <polyline points="1805,522 1805,592 1684,592" line_color="#c80000" line_style="straight" line_width="2" routage="auto"/>
      </edgevisualsetting>
    </edge>
    <edge id="LEF:MMP" from="LEF" to="MMP" minvalue="1" sign="positive">
      <annotation>
        <linklist>
          <link xlink:href="http://www.pubmed.com/pubmed/15457508"/>
        </linklist>
        <comment>PMID: 15457508</comment>
      </annotation>
      <edgevisualsetting>
        <polyline points="1638,304 1638,172 1638,159" line_color="#00c800" line_style="straight" line_width="2" routage="auto"/>
      </edgevisualsetting>
    </edge>
    <edge id="cMYC:SFRP1gene" from="cMYC" to="SFRP1gene" minvalue="1" sign="negative">
      <annotation>
        <linklist>
          <link xlink:href="http://www.pubmed.com/pubmed/17485441"/>
        </linklist>
        <comment>PMID: 17485441</comment>
      </annotation>
      <edgevisualsetting>
        <polyline points="1845,698 1861,698 1861,590" line_color="#c80000" line_style="straight" line_width="2" routage="auto"/>
      </edgevisualsetting>
    </edge>
    <edge id="cMYC:DKK1gene" from="cMYC" to="DKK1gene" minvalue="1" sign="negative">
      <annotation>
        <linklist>
          <link xlink:href="http://www.pubmed.com/pubmed/23483189"/>
        </linklist>
        <comment>PMID: 23483189</comment>
      </annotation>
      <edgevisualsetting>
        <polyline points="1761,699 1719,699 1661,699" line_color="#c80000" line_style="straight" line_width="2" routage="auto"/>
      </edgevisualsetting>
    </edge>
    <edge id="cMYC:Prosurvival" from="cMYC" to="Prosurvival" minvalue="1" sign="positive">
      <annotation>
        <linklist>
          <link xlink:href="http://www.pubmed.com/pubmed/23483189"/>
        </linklist>
        <comment>PMID: 23483189</comment>
      </annotation>
      <edgevisualsetting>
        <polyline points="1800,714 1800,794 1800,825" line_color="#00c800" line_style="straight" line_width="2" routage="auto"/>
      </edgevisualsetting>
    </edge>
    <edge id="JNK:ITCH" from="JNK" to="ITCH" minvalue="1" sign="positive">
      <annotation>
        <linklist>
          <link xlink:href="http://www.pubmed.com/pubmed/16469705"/>
          <link xlink:href="http://www.pubmed.com/pubmed/19629069"/>
        </linklist>
        <comment>PMID: 16469705
PMID: 19629069</comment>
      </annotation>
      <edgevisualsetting>
        <polyline points="78,446 78,755 314,755" line_color="#00c800" line_style="straight" line_width="2" routage="auto"/>
      </edgevisualsetting>
    </edge>
    <edge id="JNK:LRP" from="JNK" to="LRP" minvalue="1" sign="positive">
      <annotation>
        <linklist>
          <link xlink:href="http://www.pubmed.com/pubmed/20974802"/>
        </linklist>
        <comment>PMID: 20974802</comment>
      </annotation>
      <edgevisualsetting>
        <polyline points="41,428 25,428 25,52 1561,52 1561,415" line_color="#00c800" line_style="straight" line_width="2" routage="auto"/>
      </edgevisualsetting>
    </edge>
    <edge id="mTORC1:S6K" from="mTORC1" to="S6K" minvalue="1" sign="positive">
      <annotation>
        <comment>PMID: 21531565
PMID: 22168436
PMID: 23246968</comment>
      </annotation>
      <edgevisualsetting>
        <polyline points="1183,313 1183,299 1086,298" line_color="#00c800" line_style="straight" line_width="2" routage="auto"/>
      </edgevisualsetting>
    </edge>
    <edge id="mTORC1:DUSP6" from="mTORC1" to="DUSP6" minvalue="1" sign="positive">
      <annotation>
        <linklist>
          <link xlink:href="http://www.pubmed.com/pubmed/20463170"/>
        </linklist>
        <comment>PMID: 20463170</comment>
      </annotation>
      <edgevisualsetting>
        <polyline points="1147,329 1020,329 1020,364" line_color="#00c800" line_style="straight" line_width="2" routage="auto"/>
      </edgevisualsetting>
    </edge>
    <edge id="GRB2:SOS" from="GRB2" to="SOS" minvalue="1" sign="positive">
      <annotation>
        <linklist>
          <link xlink:href="http://www.pubmed.com/pubmed/23131845"/>
          <link xlink:href="http://www.pubmed.com/pubmed/18813292"/>
        </linklist>
        <comment>PMID: 23131845
PMID: 18813292</comment>
      </annotation>
      <edgevisualsetting>
        <polyline points="662,293 662,298 662,305" line_color="#00c800" line_style="straight" line_width="2" routage="auto"/>
      </edgevisualsetting>
    </edge>
    <edge id="GRB2:GAB" from="GRB2" to="GAB" minvalue="1" sign="positive">
      <annotation>
        <linklist>
          <link xlink:href="http://www.pubmed.com/pubmed/23131845"/>
          <link xlink:href="http://www.pubmed.com/pubmed/21531565"/>
        </linklist>
        <comment>PMID: 21531565
PMID: 23131845</comment>
      </annotation>
      <edgevisualsetting>
        <polyline points="703,275 720,275 726,275" line_color="#00c800" line_style="straight" line_width="2" routage="auto"/>
      </edgevisualsetting>
    </edge>
    <edge id="ERK:DUSP6" from="ERK" to="DUSP6" minvalue="1" sign="positive">
      <annotation>
        <linklist>
          <link xlink:href="http://www.pubmed.com/pubmed/20463170"/>
        </linklist>
        <comment>PMID: 20463170</comment>
      </annotation>
      <edgevisualsetting>
        <polyline points="992,419 992,418 992,400" line_color="#00c800" line_style="straight" line_width="2" routage="auto"/>
      </edgevisualsetting>
    </edge>
    <edge id="ERK:SOS" from="ERK" to="SOS" minvalue="1" sign="negative">
      <annotation>
        <linklist>
          <link xlink:href="http://www.pubmed.com/pubmed/21531565"/>
          <link xlink:href="http://www.pubmed.com/pubmed/22443084"/>
          <link xlink:href="http://www.pubmed.com/pubmed/17496922"/>
        </linklist>
        <comment>PMID: 21531565
PMID: 22443084
PMID: 17496922</comment>
      </annotation>
      <edgevisualsetting>
        <polyline points="951,432 664,432 664,341" line_color="#c80000" line_style="straight" line_width="2" routage="auto"/>
      </edgevisualsetting>
    </edge>
    <edge id="ERK:MEK" from="ERK" to="MEK" minvalue="1" sign="negative">
      <annotation>
        <linklist>
          <link xlink:href="http://www.pubmed.com/pubmed/21531565"/>
        </linklist>
        <comment>PMID: 21531565</comment>
      </annotation>
      <edgevisualsetting>
        <polyline points="964,453 964,467 829,467" line_color="#c80000" line_style="straight" line_width="2" routage="auto"/>
      </edgevisualsetting>
    </edge>
    <edge id="ERK:Raf" from="ERK" to="Raf" minvalue="1" sign="negative">
      <annotation>
        <linklist>
          <link xlink:href="http://www.pubmed.com/pubmed/21531565"/>
          <link xlink:href="http://www.pubmed.com/pubmed/22443084"/>
          <link xlink:href="http://www.pubmed.com/pubmed/17496922"/>
        </linklist>
        <comment>PMID: 21531565
PMID: 22443084
PMID: 17496922</comment>
      </annotation>
      <edgevisualsetting>
        <polyline points="951,422 911,422 911,397" line_color="#c80000" line_style="straight" line_width="2" routage="auto"/>
      </edgevisualsetting>
    </edge>
    <edge id="ERK:GAB" from="ERK" to="GAB" minvalue="1" sign="negative">
      <annotation>
        <linklist>
          <link xlink:href="http://www.pubmed.com/pubmed/21531565"/>
        </linklist>
        <comment>PMID: 21531565
</comment>
      </annotation>
      <edgevisualsetting>
        <polyline points="951,427 768,427 768,290" line_color="#c80000" line_style="straight" line_width="2" routage="auto"/>
      </edgevisualsetting>
    </edge>
    <edge id="ERK:IRS1" from="ERK" to="IRS1" minvalue="1" sign="negative">
      <annotation>
        <linklist>
          <link xlink:href="http://www.pubmed.com/pubmed/23246968"/>
        </linklist>
        <comment>PMID: 23246968</comment>
      </annotation>
      <edgevisualsetting>
        <polyline points="964,419 964,240 1098,240" line_color="#c80000" line_style="straight" line_width="2" routage="auto"/>
      </edgevisualsetting>
    </edge>
    <edge id="ERK:MSK" from="ERK" to="MSK" minvalue="1" sign="positive">
      <annotation>
        <comment>PMID: 18813292</comment>
      </annotation>
      <edgevisualsetting>
        <polyline points="951,442 834,442 588,442" line_color="#00c800" line_style="straight" line_width="2" routage="auto"/>
      </edgevisualsetting>
    </edge>
    <edge id="ERK:RSK" from="ERK" to="RSK" minvalue="1" sign="positive">
      <annotation>
        <linklist>
          <link xlink:href="http://www.pubmed.com/pubmed/16868029"/>
          <link xlink:href="http://www.pubmed.com/pubmed/18813292"/>
          <link xlink:href=""/>
        </linklist>
        <comment>PMID: 16868029
PMID: 18813292</comment>
      </annotation>
      <edgevisualsetting>
        <polyline points="1035,451 1309,451 1309,463" line_color="#00c800" line_style="straight" line_width="2" routage="auto"/>
      </edgevisualsetting>
    </edge>
    <edge id="ERK:LRP" from="ERK" to="LRP" minvalue="1" sign="positive">
      <annotation>
        <linklist>
          <link xlink:href="http://www.pubmed.com/pubmed/20974802"/>
        </linklist>
        <comment>PMID: 20974802</comment>
      </annotation>
      <edgevisualsetting>
        <polyline points="1035,442 1361,442 1532,442" line_color="#00c800" line_style="straight" line_width="2" routage="auto"/>
      </edgevisualsetting>
    </edge>
    <edge id="ERK:TSC" from="ERK" to="TSC" minvalue="1" sign="negative">
      <annotation>
        <linklist>
          <link xlink:href="http://www.pubmed.com/pubmed/20974802"/>
        </linklist>
        <comment>PMID: 20974802</comment>
      </annotation>
      <edgevisualsetting>
        <polyline points="1011,453 1011,510 1224,510" line_color="#c80000" line_style="straight" line_width="2" routage="auto"/>
      </edgevisualsetting>
    </edge>
    <edge id="ERK:GSK3" from="ERK" to="GSK3" minvalue="1" sign="negative">
      <annotation>
        <linklist>
          <link xlink:href="http://www.pubmed.com/pubmed/21531565"/>
        </linklist>
        <comment>PMID: 21531565 </comment>
      </annotation>
      <edgevisualsetting>
        <polyline points="1035,446 1404,446 1404,420" line_color="#c80000" line_style="straight" line_width="2" routage="auto"/>
      </edgevisualsetting>
    </edge>
    <edge id="p38alpha:TAB" from="p38alpha" to="TAB" minvalue="1" sign="negative">
      <annotation>
        <linklist>
          <link xlink:href="http://www.pubmed.com/pubmed/19629069"/>
          <link xlink:href="http://www.pubmed.com/pubmed/23954936"/>
        </linklist>
        <comment>PMID: 19629069
PMID: 23954936</comment>
      </annotation>
      <edgevisualsetting>
        <polyline points="410,389 410,281 410,167" line_color="#c80000" line_style="straight" line_width="2" routage="auto"/>
      </edgevisualsetting>
    </edge>
    <edge id="p38alpha:GRAP2" from="p38alpha" to="GRAP2" minvalue="1" sign="negative">
      <annotation>
        <linklist>
          <link xlink:href="http://www.pubmed.com/pubmed/19629069"/>
        </linklist>
        <comment>PMID: 19629069</comment>
      </annotation>
      <edgevisualsetting>
        <polyline points="389,394 317,394 286,394" line_color="#c80000" line_style="straight" line_width="2" routage="auto"/>
      </edgevisualsetting>
    </edge>
    <edge id="p38alpha:RTPK" from="p38alpha" to="RTPK" minvalue="1" sign="negative">
      <annotation>
        <linklist>
          <link xlink:href="http://www.pubmed.com/pubmed/19629069"/>
        </linklist>
        <comment>PMID: 19629069
</comment>
      </annotation>
      <edgevisualsetting>
        <polyline points="473,402 594,402 594,157" line_color="#c80000" line_style="straight" line_width="2" routage="auto"/>
      </edgevisualsetting>
    </edge>
    <edge id="p38alpha:MSK" from="p38alpha" to="MSK" minvalue="1" sign="positive">
      <annotation>
        <linklist>
          <link xlink:href="http://www.pubmed.com/pubmed/19629069"/>
          <link xlink:href="http://www.pubmed.com/pubmed/22535895"/>
          <link xlink:href="http://www.pubmed.com/pubmed/18813292"/>
          <link xlink:href=""/>
        </linklist>
        <comment>PMID: 19629069
PMID: 22535895
PMID: 18813292</comment>
      </annotation>
      <edgevisualsetting>
        <polyline points="448,423 448,442 502,442" line_color="#00c800" line_style="straight" line_width="2" routage="auto"/>
      </edgevisualsetting>
    </edge>
    <edge id="p38alpha:LRP" from="p38alpha" to="LRP" minvalue="1" sign="positive">
      <annotation>
        <linklist>
          <link xlink:href="http://www.pubmed.com/pubmed/20974802"/>
        </linklist>
        <comment>PMID: 20974802</comment>
      </annotation>
      <edgevisualsetting>
        <polyline points="428,389 428,108 1575,108 1575,415" line_color="#00c800" line_style="straight" line_width="2" routage="auto"/>
      </edgevisualsetting>
    </edge>
    <edge id="p38alpha:DUSP1" from="p38alpha" to="DUSP1" minvalue="1" sign="positive">
      <annotation>
        <linklist>
          <link xlink:href="http://www.pubmed.com/pubmed/19629069"/>
        </linklist>
        <comment>PMID: 19629069</comment>
      </annotation>
      <edgevisualsetting>
        <polyline points="417,423 417,639 284,639" line_color="#00c800" line_style="straight" line_width="2" routage="auto"/>
      </edgevisualsetting>
    </edge>
    <edge id="p38alpha:p53" from="p38alpha" to="p53" minvalue="1" sign="positive">
      <annotation>
        <linklist>
          <link xlink:href="http://www.pubmed.com/pubmed/19629069"/>
          <link xlink:href="http://www.pubmed.com/pubmed/15838523"/>
        </linklist>
        <comment>PMID: 19629069
PMID: 15838523</comment>
      </annotation>
      <edgevisualsetting>
        <polyline points="429,423 429,610 892,610" line_color="#00c800" line_style="straight" line_width="2" routage="auto"/>
      </edgevisualsetting>
    </edge>
    <edge id="p38alpha:GSK3" from="p38alpha" to="GSK3" minvalue="1" sign="negative">
      <annotation>
        <linklist>
          <link xlink:href="http://www.pubmed.com/pubmed/19629069"/>
          <link xlink:href="http://www.pubmed.com/pubmed/19884009"/>
          <link xlink:href=""/>
        </linklist>
        <comment>PMID: 19629069
PMID: 19884009</comment>
      </annotation>
      <edgevisualsetting>
        <polyline points="473,406 1143,406 1390,406" line_color="#c80000" line_style="straight" line_width="2" routage="auto"/>
      </edgevisualsetting>
    </edge>
    <annotation>
      <comment>This is a model with interactions derived from general siganling knowledge on the MAPK, PI3K, NFkB, and Wnt/beta-catenin pathways, and with Boolean equations that recapitulate 

All interactions are annotated with Pubmed IDs (PMID) pointing to literature references for the interaction.

All nodes are annotated with the following information:
&lt;Description&gt;
Short description of function as annotated in Uniprot. 
&lt;/Description&gt;

&lt;HGNC&gt;
Official gene name.
&lt;/HGNC&gt;

&lt;Uniprot&gt;
Uniprot accession ID.
&lt;/Uniprot&gt;

&lt;Observation&gt;
Summary of mutation status and referenced activity observations in unperturbed AGS cells.
&lt;/Observation&gt;</comment>
    </annotation>
  </graph>
</gxl>
