# Supplementary material for: Discovery of Drug Synergies in Gastric Cancer Cells Predicted by Logical Modeling
Source: PLoS Comput Biol. 2015 Aug 28;11(8):e1004426. doi: 10.1371/journal.pcbi.1004426 (PMC4567168; doi:10.1371/journal.pcbi.1004426)
Supplement: S2 Dataset — The model can be opened with the open-source software GINsim (http://ginsim.org/). The model includes annotations for each node with Uniprot IDs, official gene symbols, gene mutations in AGS, and publication IDs for published reports on state of modeled protein in proliferating AGS cells. Node interactions are referenced with publication IDs. (ZGINML) [file pcbi.1004426.s003.zginml › GINsim-data/initialState]

<?xml version="1.0" encoding="UTF-8"?>
<initialStates>
  <initialState name="initState_" value="SFRP1gene;0 TSC;0 Dvl;0 PTENgene;0 Raf;0 MEKK4;0 Caspase9;0 PDK1;0 MDM2gene;0 MDM2;0 MKK4;0 MMP;0 PI3K;0 pras40;0 Rheb;0 MAP3K8;0 SHP2;0 RTPKgene;0 DUSP1;0 CK1;0 Egr1;0 CFLAR;0 Antisurvival;0 Caspase8;0 SFRP1;0 betacatenin;0 MEK;0 IKKA;0 MKK3;0 CCND1;0 GAB;0 DKK1;0 MSK;0 LRP;0 BAX;0 Fz;0 RTPK;0 NFkB;0 S6K;0 SOS;0 ITCH;0 PTEN;0 NLK;0 GRAP2;0 RSK;0 TCF;0 Rac;0 BAD;0 FOXO;0 MKK7;0 MLK3;0 Ras;0 DKK1gene;0 ASK1;0 p53;0 DUSP6;0 Axin;0 Caspase37;0 BCL2;0 TAB;0 CytochromeC;0 TAK1;0 GSK3;0 Prosurvival;0 mTORC2;0 SHC1;0 IKKB;0 IRS1;0 AKT;0 betaTrCP;0 LEF;0 cMYC;0 mTORC1;0 JNK;0 GRB2;0 ERK;0 p38alpha;0"/>
</initialStates>
