# Supplementary material for: Discovery of Drug Synergies in Gastric Cancer Cells Predicted by Logical Modeling
Source: PLoS Comput Biol. 2015 Aug 28;11(8):e1004426. doi: 10.1371/journal.pcbi.1004426 (PMC4567168; doi:10.1371/journal.pcbi.1004426)
Supplement: S2 Dataset — The model can be opened with the open-source software GINsim (http://ginsim.org/). The model includes annotations for each node with Uniprot IDs, official gene symbols, gene mutations in AGS, and publication IDs for published reports on state of modeled protein in proliferating AGS cells. Node interactions are referenced with publication IDs. (ZGINML) [file pcbi.1004426.s003.zginml › GINsim-data/mutant]

<?xml version="1.0" encoding="UTF-8"?>
<perturbationConfig>
  <listOfPerturbations>
    <mutant name="AKT KO">
      <change target="AKT" min="0" max="0"/>
    </mutant>
    <mutant name="MEK KO">
      <change target="MEK" min="0" max="0"/>
    </mutant>
    <mutant name="TAK1 KO">
      <change target="TAK1" min="0" max="0"/>
    </mutant>
    <mutant name="PI3K KO">
      <change target="PI3K" min="0" max="0"/>
    </mutant>
    <mutant name="betacatenin KO">
      <change target="betacatenin" min="0" max="0"/>
    </mutant>
    <mutant name="GSK3 KO">
      <change target="GSK3" min="0" max="0"/>
    </mutant>
    <mutant name="p38alpha KO">
      <change target="p38alpha" min="0" max="0"/>
    </mutant>
    <mutant name="AKT KO, MEK KO">
      <change target="AKT" min="0" max="0"/>
      <change target="MEK" min="0" max="0"/>
    </mutant>
    <mutant name="AKT KO, TAK1 KO">
      <change target="AKT" min="0" max="0"/>
      <change target="TAK1" min="0" max="0"/>
    </mutant>
    <mutant name="AKT KO, PI3K KO">
      <change target="AKT" min="0" max="0"/>
      <change target="PI3K" min="0" max="0"/>
    </mutant>
    <mutant name="AKT KO, betacatenin KO">
      <change target="AKT" min="0" max="0"/>
      <change target="betacatenin" min="0" max="0"/>
    </mutant>
    <mutant name="AKT KO, GSK3 KO">
      <change target="AKT" min="0" max="0"/>
      <change target="GSK3" min="0" max="0"/>
    </mutant>
    <mutant name="AKT KO, p38alpha KO">
      <change target="AKT" min="0" max="0"/>
      <change target="p38alpha" min="0" max="0"/>
    </mutant>
    <mutant name="MEK KO, TAK1 KO">
      <change target="MEK" min="0" max="0"/>
      <change target="TAK1" min="0" max="0"/>
    </mutant>
    <mutant name="MEK KO, PI3K KO">
      <change target="MEK" min="0" max="0"/>
      <change target="PI3K" min="0" max="0"/>
    </mutant>
    <mutant name="MEK KO, betacatenin KO">
      <change target="MEK" min="0" max="0"/>
      <change target="betacatenin" min="0" max="0"/>
    </mutant>
    <mutant name="MEK KO, GSK3 KO">
      <change target="MEK" min="0" max="0"/>
      <change target="GSK3" min="0" max="0"/>
    </mutant>
    <mutant name="MEK KO, p38alpha KO">
      <change target="MEK" min="0" max="0"/>
      <change target="p38alpha" min="0" max="0"/>
    </mutant>
    <mutant name="TAK1 KO, PI3K KO">
      <change target="TAK1" min="0" max="0"/>
      <change target="PI3K" min="0" max="0"/>
    </mutant>
    <mutant name="TAK1 KO, betacatenin KO">
      <change target="TAK1" min="0" max="0"/>
      <change target="betacatenin" min="0" max="0"/>
    </mutant>
    <mutant name="TAK1 KO, GSK3 KO">
      <change target="TAK1" min="0" max="0"/>
      <change target="GSK3" min="0" max="0"/>
    </mutant>
    <mutant name="TAK1 KO, p38alpha KO">
      <change target="TAK1" min="0" max="0"/>
      <change target="p38alpha" min="0" max="0"/>
    </mutant>
    <mutant name="PI3K KO, betacatenin KO">
      <change target="PI3K" min="0" max="0"/>
      <change target="betacatenin" min="0" max="0"/>
    </mutant>
    <mutant name="PI3K KO, GSK3 KO">
      <change target="PI3K" min="0" max="0"/>
      <change target="GSK3" min="0" max="0"/>
    </mutant>
    <mutant name="PI3K KO, p38alpha KO">
      <change target="PI3K" min="0" max="0"/>
      <change target="p38alpha" min="0" max="0"/>
    </mutant>
    <mutant name="betacatenin KO, GSK3 KO">
      <change target="betacatenin" min="0" max="0"/>
      <change target="GSK3" min="0" max="0"/>
    </mutant>
    <mutant name="betacatenin KO, p38alpha KO">
      <change target="betacatenin" min="0" max="0"/>
      <change target="p38alpha" min="0" max="0"/>
    </mutant>
    <mutant name="GSK3 KO, p38alpha KO">
      <change target="GSK3" min="0" max="0"/>
      <change target="p38alpha" min="0" max="0"/>
    </mutant>
  </listOfPerturbations>
  <listOfUsers>
    <user key="simulation::GSK3" value="GSK3 KO"/>
    <user key="stable_search" value="MEK KO"/>
    <user key="simulation::TAK1" value="TAK1 KO"/>
    <user key="simulation::Control" value="GSK3 KO, p38alpha KO"/>
    <user key="simulation::AKT" value="AKT KO"/>
    <user key="simulation::beta-catenin" value="betacatenin KO"/>
    <user key="simulation::parameter_1" value="p38alpha KO"/>
    <user key="simulation::p38alpha" value="p38alpha KO"/>
    <user key="simulation::MEK1" value="MEK KO"/>
    <user key="simulation::PI3K" value="PI3K KO"/>
  </listOfUsers>
</perturbationConfig>
