# Supplementary material for: Discovery of Drug Synergies in Gastric Cancer Cells Predicted by Logical Modeling
Source: PLoS Comput Biol. 2015 Aug 28;11(8):e1004426. doi: 10.1371/journal.pcbi.1004426 (PMC4567168; doi:10.1371/journal.pcbi.1004426)
Supplement: S2 Dataset — The model can be opened with the open-source software GINsim (http://ginsim.org/). The model includes annotations for each node with Uniprot IDs, official gene symbols, gene mutations in AGS, and publication IDs for published reports on state of modeled protein in proliferating AGS cells. Node interactions are referenced with publication IDs. (ZGINML) [file pcbi.1004426.s003.zginml › GINsim-data/modelSimplifier]

<?xml version="1.0" encoding="UTF-8"?>
<modelModifierConfig>
  <modelSimplifications>
    <simplificationConfig name="Strong_Reduction" strict="true" removeList="SFRP1gene TSC Dvl PTENgene Raf MEKK4 Caspase9 MDM2 PDK1 MDM2gene MKK4 MMP MAP3K8 Rheb pras40 SHP2 RTPKgene DUSP1 CK1 Egr1 CFLAR Caspase8 SFRP1 IKKA MKK3 CCND1 GAB DKK1 MSK LRP BAX Fz RTPK NFkB S6K SOS ITCH PTEN NLK GRAP2 RSK TCF Rac BAD FOXO MKK7 MLK3 Ras DKK1gene ASK1 p53 DUSP6 Axin Caspase37 BCL2 TAB CytochromeC mTORC2 SHC1 IKKB IRS1 betaTrCP LEF cMYC JNK mTORC1 GRB2"/>
  </modelSimplifications>
  <listOfUsers/>
</modelModifierConfig>
