# Supplementary material for: Discovery of Drug Synergies in Gastric Cancer Cells Predicted by Logical Modeling
Source: PLoS Comput Biol. 2015 Aug 28;11(8):e1004426. doi: 10.1371/journal.pcbi.1004426 (PMC4567168; doi:10.1371/journal.pcbi.1004426)
Supplement: S2 Dataset — The model can be opened with the open-source software GINsim (http://ginsim.org/). The model includes annotations for each node with Uniprot IDs, official gene symbols, gene mutations in AGS, and publication IDs for published reports on state of modeled protein in proliferating AGS cells. Node interactions are referenced with publication IDs. (ZGINML) [file pcbi.1004426.s003.zginml › GINsim-data/reg2dyn_parameters]

<?xml version="1.0" encoding="UTF-8"?>
<simulationParameters nodeOrder="RTPK SHC1 GRB2 SOS Ras Raf MEK ERK DUSP6 TAK1 MKK3 ASK1 TAB p38alpha DUSP1 MKK4 MKK7 MEKK4 MLK3 Rac JNK GRAP2 SHP2 GAB IKKB IKKA AKT IRS1 Caspase8 PTENgene Caspase9 FOXO TSC pras40 BCL2 p53 Rheb mTORC1 PTEN BAD mTORC2 MDM2gene S6K MDM2 CytochromeC BAX NFkB MAP3K8 PI3K PDK1 LRP ITCH DKK1 Fz Antisurvival Axin GSK3 RTPKgene RSK MSK CFLAR CK1 Dvl SFRP1 SFRP1gene Caspase37 betacatenin betaTrCP MMP Egr1 LEF Prosurvival cMYC TCF NLK DKK1gene CCND1">
  <parameter name="Control" updating="asynchronous" breadthFirst="false" maxdepth="0" maxnodes="0" simulationStrategy="0">
    <initstates>
      <row name="initState_"/>
    </initstates>
  </parameter>
  <parameter name="AKT" updating="asynchronous" breadthFirst="false" maxdepth="0" maxnodes="0" simulationStrategy="0"/>
  <parameter name="MEK1" updating="asynchronous" breadthFirst="false" maxdepth="0" maxnodes="0" simulationStrategy="0"/>
  <parameter name="TAK1" updating="asynchronous" breadthFirst="false" maxdepth="0" maxnodes="0" simulationStrategy="0"/>
  <parameter name="PI3K" updating="asynchronous" breadthFirst="false" maxdepth="0" maxnodes="0" simulationStrategy="0"/>
  <parameter name="beta-catenin" updating="asynchronous" breadthFirst="false" maxdepth="0" maxnodes="0" simulationStrategy="0"/>
  <parameter name="GSK3" updating="asynchronous" breadthFirst="false" maxdepth="0" maxnodes="0" simulationStrategy="0"/>
  <parameter name="p38alpha" updating="asynchronous" breadthFirst="false" maxdepth="0" maxnodes="0" simulationStrategy="0"/>
</simulationParameters>
