# Supplementary material for: Discovery of Drug Synergies in Gastric Cancer Cells Predicted by Logical Modeling
Source: PLoS Comput Biol. 2015 Aug 28;11(8):e1004426. doi: 10.1371/journal.pcbi.1004426 (PMC4567168; doi:10.1371/journal.pcbi.1004426)
Supplement: S3 Dataset — Reduced model file, obtained from the full model in S2 Dataset using built-in model reduction capabilities of GINsim, and with logical rules as shown in S8 Table. The model reduction was configured to preserve nodes targeted by drugs, nodes involved in self-loops, and the two phenotypic output nodes. (ZGINML) [file pcbi.1004426.s004.zginml › GINsim-data/initialState]

<?xml version="1.0" encoding="UTF-8"?>
<initialStates>
  <initialState name="initState_" value="TAK1;0 Antisurvival;0 Prosurvival;0 p38alpha;0 AKT;0 MEK;0 ERK;0 PI3K;0"/>
  <input name="input_" value="betacatenin;1 GSK3;0"/>
</initialStates>
