# Supplementary material for: Discovery of Drug Synergies in Gastric Cancer Cells Predicted by Logical Modeling
Source: PLoS Comput Biol. 2015 Aug 28;11(8):e1004426. doi: 10.1371/journal.pcbi.1004426 (PMC4567168; doi:10.1371/journal.pcbi.1004426)
Supplement: S3 Dataset — Reduced model file, obtained from the full model in S2 Dataset using built-in model reduction capabilities of GINsim, and with logical rules as shown in S8 Table. The model reduction was configured to preserve nodes targeted by drugs, nodes involved in self-loops, and the two phenotypic output nodes. (ZGINML) [file pcbi.1004426.s004.zginml › GINsim-data/mutant]

<?xml version="1.0" encoding="UTF-8"?>
<perturbationConfig>
  <listOfPerturbations>
    <mutant name="AKT KO">
      <change target="AKT" min="0" max="0"/>
    </mutant>
    <mutant name="MEK KO">
      <change target="MEK" min="0" max="0"/>
    </mutant>
    <mutant name="TAK1 KO">
      <change target="TAK1" min="0" max="0"/>
    </mutant>
    <mutant name="PI3K KO">
      <change target="PI3K" min="0" max="0"/>
    </mutant>
    <mutant name="betacatenin KO">
      <change target="betacatenin" min="0" max="0"/>
    </mutant>
    <mutant name="GSK3 KO">
      <change target="GSK3" min="0" max="0"/>
    </mutant>
    <mutant name="p38alpha KO">
      <change target="p38alpha" min="0" max="0"/>
    </mutant>
    <mutant name="AKT KO, MEK KO">
      <change target="AKT" min="0" max="0"/>
      <change target="MEK" min="0" max="0"/>
    </mutant>
    <mutant name="AKT KO, TAK1 KO">
      <change target="AKT" min="0" max="0"/>
      <change target="TAK1" min="0" max="0"/>
    </mutant>
    <mutant name="AKT KO, PI3K KO">
      <change target="AKT" min="0" max="0"/>
      <change target="PI3K" min="0" max="0"/>
    </mutant>
    <mutant name="AKT KO, betacatenin KO">
      <change target="AKT" min="0" max="0"/>
      <change target="betacatenin" min="0" max="0"/>
    </mutant>
    <mutant name="AKT KO, GSK3 KO">
      <change target="AKT" min="0" max="0"/>
      <change target="GSK3" min="0" max="0"/>
    </mutant>
    <mutant name="AKT KO, p38alpha KO">
      <change target="AKT" min="0" max="0"/>
      <change target="p38alpha" min="0" max="0"/>
    </mutant>
    <mutant name="MEK KO, TAK1 KO">
      <change target="MEK" min="0" max="0"/>
      <change target="TAK1" min="0" max="0"/>
    </mutant>
    <mutant name="MEK KO, PI3K KO">
      <change target="MEK" min="0" max="0"/>
      <change target="PI3K" min="0" max="0"/>
    </mutant>
    <mutant name="MEK KO, betacatenin KO">
      <change target="MEK" min="0" max="0"/>
      <change target="betacatenin" min="0" max="0"/>
    </mutant>
    <mutant name="MEK KO, GSK3 KO">
      <change target="MEK" min="0" max="0"/>
      <change target="GSK3" min="0" max="0"/>
    </mutant>
    <mutant name="MEK KO, p38alpha KO">
      <change target="MEK" min="0" max="0"/>
      <change target="p38alpha" min="0" max="0"/>
    </mutant>
    <mutant name="TAK1 KO, PI3K KO">
      <change target="TAK1" min="0" max="0"/>
      <change target="PI3K" min="0" max="0"/>
    </mutant>
    <mutant name="TAK1 KO, betacatenin KO">
      <change target="TAK1" min="0" max="0"/>
      <change target="betacatenin" min="0" max="0"/>
    </mutant>
    <mutant name="TAK1 KO, GSK3 KO">
      <change target="TAK1" min="0" max="0"/>
      <change target="GSK3" min="0" max="0"/>
    </mutant>
    <mutant name="TAK1 KO, p38alpha KO">
      <change target="TAK1" min="0" max="0"/>
      <change target="p38alpha" min="0" max="0"/>
    </mutant>
    <mutant name="PI3K KO, betacatenin KO">
      <change target="PI3K" min="0" max="0"/>
      <change target="betacatenin" min="0" max="0"/>
    </mutant>
    <mutant name="PI3K KO, GSK3 KO">
      <change target="PI3K" min="0" max="0"/>
      <change target="GSK3" min="0" max="0"/>
    </mutant>
    <mutant name="PI3K KO, p38alpha KO">
      <change target="PI3K" min="0" max="0"/>
      <change target="p38alpha" min="0" max="0"/>
    </mutant>
    <mutant name="betacatenin KO, GSK3 KO">
      <change target="betacatenin" min="0" max="0"/>
      <change target="GSK3" min="0" max="0"/>
    </mutant>
    <mutant name="betacatenin KO, p38alpha KO">
      <change target="betacatenin" min="0" max="0"/>
      <change target="p38alpha" min="0" max="0"/>
    </mutant>
    <mutant name="GSK3 KO, p38alpha KO">
      <change target="GSK3" min="0" max="0"/>
      <change target="p38alpha" min="0" max="0"/>
    </mutant>
  </listOfPerturbations>
  <listOfUsers/>
</perturbationConfig>
