# Supplementary material for: Discovery of Drug Synergies in Gastric Cancer Cells Predicted by Logical Modeling
Source: PLoS Comput Biol. 2015 Aug 28;11(8):e1004426. doi: 10.1371/journal.pcbi.1004426 (PMC4567168; doi:10.1371/journal.pcbi.1004426)
Supplement: S3 Dataset — Reduced model file, obtained from the full model in S2 Dataset using built-in model reduction capabilities of GINsim, and with logical rules as shown in S8 Table. The model reduction was configured to preserve nodes targeted by drugs, nodes involved in self-loops, and the two phenotypic output nodes. (ZGINML) [file pcbi.1004426.s004.zginml › GINsim-data/reg2dyn_parameters]

<?xml version="1.0" encoding="UTF-8"?>
<simulationParameters nodeOrder="MEK ERK TAK1 p38alpha AKT PI3K GSK3 betacatenin Antisurvival Prosurvival">
  <parameter name="parameter" updating="asynchronous" breadthFirst="false" maxdepth="0" maxnodes="0" simulationStrategy="2">
    <inputs>
      <row name="input_"/>
    </inputs>
  </parameter>
  <parameter name="Control" updating="asynchronous" breadthFirst="false" maxdepth="0" maxnodes="0" simulationStrategy="0">
    <initstates>
      <row name="initState_"/>
    </initstates>
  </parameter>
  <parameter name="AKT" updating="asynchronous" breadthFirst="false" maxdepth="0" maxnodes="0" simulationStrategy="0"/>
  <parameter name="MEK1" updating="asynchronous" breadthFirst="false" maxdepth="0" maxnodes="0" simulationStrategy="0"/>
  <parameter name="TAK1" updating="asynchronous" breadthFirst="false" maxdepth="0" maxnodes="0" simulationStrategy="0"/>
  <parameter name="PI3K" updating="asynchronous" breadthFirst="false" maxdepth="0" maxnodes="0" simulationStrategy="0"/>
  <parameter name="beta-catenin" updating="asynchronous" breadthFirst="false" maxdepth="0" maxnodes="0" simulationStrategy="0"/>
  <parameter name="GSK3" updating="asynchronous" breadthFirst="false" maxdepth="0" maxnodes="0" simulationStrategy="0"/>
  <parameter name="p38alpha" updating="asynchronous" breadthFirst="false" maxdepth="0" maxnodes="0" simulationStrategy="0"/>
</simulationParameters>
