# Supplementary material for: Discovery of Drug Synergies in Gastric Cancer Cells Predicted by Logical Modeling
Source: PLoS Comput Biol. 2015 Aug 28;11(8):e1004426. doi: 10.1371/journal.pcbi.1004426 (PMC4567168; doi:10.1371/journal.pcbi.1004426)
Supplement: S2 Table — References to publications describing 219 observations of steady state signaling in AGS cells. (XLSX) [file pcbi.1004426.s006.xlsx]

## Sheet: Stable state
Protein	Interpreted state	Phosphoyrlated	Present	Change measured	Technique	PMID	Year	Reference
AKT	Off?	No	Yes	Phospohrylation	Western blot	21447180	2011	Vangamudi B, Zhu S, Soutto M, Belkhiri A, El-Rifai W. Regulation of beta-catenin by t-DARPP in upper gastrointestinal cancer cells. Mol Cancer 2011;10:32. doi: 10.1186/1476-4598-10-32.
AKT	Off?	No	Slightly	Phosphorylation	Western blot	19060929	2009	Dar AA, Belkhiri A, El-Rifai W. The aurora kinase A regulates GSK-3beta in gastric cancer cells. Oncogene 2009;28:866-75. doi: 10.1038/onc.2008.434. Epub 2008 Dec 8.
AKT	On	Yes	Yes	Phosphorylation	Western blot	23153558	2013	Ho HH, Chang CS, Ho WC, Liao SY, Lin WL, Wang CJ. Gallic acid inhibits gastric cancer cells metastasis and invasive growth via increased expression of RhoB, downregulation of AKT/small GTPase signals and inhibition of NF-kappaB activity. Toxicol Appl Pharmacol 2013;266:76-85. doi: 10.1016/j.taap.2012.10.019.
AKT	On	Yes	Yes	Phosphorylation	Western blot	22907434	2012	Du W, Wang S, Zhou Q, et al. ADAMTS9 is a functional tumor suppressor through inhibiting AKT/mTOR pathway and associated with poor survival in gastric cancer. Oncogene 2013;32:3319-28. doi: 10.1038/onc.2012.359. Epub 2012 Aug
AKT	On	Yes	Yes	Phosphorylation	Western blot	22710759	2012	Kundu J, Wahab SM, Kundu JK, et al. Tob1 induces apoptosis and inhibits proliferation, migration and invasion of gastric cancer cells by activating Smad4 and inhibiting betacatenin signaling. Int J Oncol 2012;41:839-48. doi: 10.3892/ijo.2012.1517. Epub 2012 Jun 12.
AKT	On	Yes	Yes	Phosphorylation	Western blot	22543857	2012	Mueller A, Bachmann E, Linnig M, et al. Selective PI3K inhibition by BKM120 and BEZ235 alone or in combination with chemotherapy in wild-type and mutated human gastrointestinal cancer cell lines. Cancer Chemother Pharmacol 2012;69:1601-15. doi:
AKT	On	Yes	Yes	Phosphorylation	Western blot	22421143	2012	Xu XY, Xia P, Yu M, et al. The roles of REIC gene and its encoding product in gastric carcinoma. Cell Cycle 2012;11:1414-31. doi: 10.4161/cc.19823. Epub 2012 Apr 1.
AKT	On	Yes	Yes	Phosphorylation	Western blot	22336586	2012	Bhattacharya B, Akram M, Balasubramanian I, et al. Pharmacologic synergy between dual phosphoinositide-3-kinase and mammalian target of rapamycin inhibition and 5-fluorouracil in PIK3CA mutant gastric cancer cells. Cancer Biol Ther 2012;13:34-42. doi: 10.4161/cbt.13.1.18437.
AKT	On	Yes	Yes	Phosphorylation	Western blot	22325465	2012	Tseng PC, Huang WC, Chen CL, et al. Regulation of SHP2 by PTEN/AKT/GSK-3beta signaling facilitates IFN-gamma resistance in hyperproliferating gastric cancer. Immunobiology 2012;217:926-34. doi: 10.1016/j.imbio.2012.01.001. Epub
AKT	On	Yes	Yes	Phosphorylation	Western blot	21610320	2011	Wang K, Liu R, Li J, et al. Quercetin induces protective autophagy in gastric cancer cells: involvement of Akt-mTOR- and hypoxia-induced factor 1alpha-mediated signaling. Autophagy 2011;7:966-78. Epub 2011 Sep 1.
AKT	On	Yes	Yes	Phosphorylation	Western blot	21042278	2011	Asciutti S, Akiri G, Grumolato L, Vijayakumar S, Aaronson SA. Diverse mechanisms of Wnt activation and effects of pathway inhibition on proliferation of human gastric carcinoma cells. Oncogene 2011;30:956-66. doi: 10.1038/onc.2010.475. Epub 2010 Nov 1.
AKT	On	Yes	Yes	Phosphorylation	Western blot	20963626	2011	Lee YC, Cheng TH, Lee JS, et al. Nobiletin, a citrus flavonoid, suppresses invasion and migration involving FAK/PI3K/Akt and small GTPase signals in human gastric adenocarcinoma AGS cells. Mol Cell Biochem 2011;347:103-15. doi: 10.1007/s11010-010-0618-z. Epub
AKT	On	Yes	Yes	Phosphorylation	Western blot	20840540	2011	Lin HH, Chen JH, Chou FP, Wang CJ. Protocatechuic acid inhibits cancer cell metastasis involving the down-regulation of Ras/Akt/NF-kappaB pathway and MMP-2 production by targeting RhoB activation. Br J Pharmacol 2011;162:237-54. doi: 10.1111/j.1476-5381.2010.01022.x.
AKT	On	Yes	Yes	Phosphorylation	Western blot	20727916	2010	Patel O, Marshall KM, Bramante G, Baldwin GS, Shulkes A. The C-terminal flanking peptide (CTFP) of progastrin inhibits apoptosis via a PI3-kinase-dependent pathway. Regul Pept 2010;165:224-31. doi: 10.1016/j.regpep.2010.08.005. Epub
AKT	On	Yes	Yes	Phosphorylation	Western blot	20585984	2011	Redlak MJ, Miller TA. Targeting PI3K/Akt/HSP90 signaling sensitizes gastric cancer cells to deoxycholate-induced apoptosis. Dig Dis Sci 2011;56:323-9. doi: 10.1007/s10620-010-1294-2. Epub 2010 Jun
AKT	On	Yes	Yes	Phosphorylation	Western blot	19755509	2009	Yoon YK, Kim HP, Han SW, et al. Combination of EGFR and MEK1/2 inhibitor shows synergistic effects by suppressing EGFR/HER3-dependent AKT activation in human gastric cancer cells. Mol Cancer Ther 2009;8:2526-36. doi: 10.1158/1535-7163.MCT-09-0300. Epub
AKT	On	Yes	Yes	Phosphorylation	Western blot	19545448	2009	Mita H, Toyota M, Aoki F, et al. A novel method, digital genome scanning detects KRAS gene amplification in gastric cancers: involvement of overexpressed wild-type KRAS in downstream signaling and cancer cell growth. BMC Cancer 2009;9:198. doi: 10.1186/1471-2407-9-198.
AKT	On	Yes	Yes	Phosphorylation	Western blot	19545448	2009	Mita H, Toyota M, Aoki F, et al. A novel method, digital genome scanning detects KRAS gene amplification in gastric cancers: involvement of overexpressed wild-type KRAS in downstream signaling and cancer cell growth. BMC Cancer 2009;9:198. doi: 10.1186/1471-2407-9-198.
AKT	On	Yes	Yes	Phosphorylation	Western blot	19038233	2009	Aquilano K, Baldelli S, Rotilio G, Ciriolo MR. trans-Resveratrol inhibits H2O2-induced adenocarcinoma gastric cells proliferation via inactivation of MEK1/2-ERK1/2-c-Jun signalling axis. Biochem Pharmacol 2009;77:337-47. doi: 10.1016/j.bcp.2008.10.034. Epub
AKT	On	Yes	Yes	Phosphorylation	Western blot	18823436	2009	Kim N, Kim CH, Ahn DW, et al. Anti-gastric cancer effects of celecoxib, a selective COX-2 inhibitor, through inhibition of Akt signaling. J Gastroenterol Hepatol 2009;24:480-7. doi:
AKT	On	Yes	Yes	Phosphorylation	Western blot	18356158	2008	Snider JL, Allison C, Bellaire BH, Ferrero RL, Cardelli JA. The beta1 integrin activates JNK independent of CagA, and JNK activation is required for Helicobacter pylori CagA+-induced motility of gastric cancer cells. J Biol Chem 2008;283:13952-63. doi: 10.1074/jbc.M800289200. Epub 2008
AKT	On (slightly)	Yes	Yes	Phosphorylation	Western blot	21245990	2011	Liu J, Fu XQ, Zhou W, Yu HG, Yu JP, Luo HS. LY294002 potentiates the anti-cancer effect of oxaliplatin for gastric cancer via death receptor pathway. World J Gastroenterol 2011;17:181-90. doi: 10.3748/wjg.v17.i2.181.
ASK1	Off	No	No	Presence	Western blot	21187402	2011	Hayakawa Y, Hirata Y, Nakagawa H, et al. Apoptosis signal-regulating kinase 1 and cyclin D1 compose a positive feedback loop contributing to tumor growth in gastric cancer. Proc Natl Acad Sci U S A 2011;108:780-5. doi: 10.1073/pnas.1011418108.
Axin	Off	-	No?	Downstream effects	IHC	15878526	2005	Kim SM, Kim R, Ryu JH, et al. Multinuclear giant cell formation is enhanced by down-regulation of Wnt signaling in gastric cancer cell line, AGS. Exp Cell Res 2005;308:18-28.
Axin-2	On?	-	Yes	Presence	PCR	21042278	2011	Asciutti S, Akiri G, Grumolato L, Vijayakumar S, Aaronson SA. Diverse mechanisms of Wnt activation and effects of pathway inhibition on proliferation of human gastric carcinoma cells. Oncogene 2011;30:956-66. doi: 10.1038/onc.2010.475. Epub 2010 Nov 1.
Bad	Off	-	Yes	Presence	Western blot	20727916	2010	Patel O, Marshall KM, Bramante G, Baldwin GS, Shulkes A. The C-terminal flanking peptide (CTFP) of progastrin inhibits apoptosis via a PI3-kinase-dependent pathway. Regul Pept 2010;165:224-31. doi: 10.1016/j.regpep.2010.08.005. Epub
Bax	Off	-	Slightly	Presence	Western blot, PCR	23311997	2013	Zheng Q, Zhao LY, Kong Y, Nan KJ, Yao Y, Liao ZJ. CDK-associated Cullin 1 can promote cell proliferation and inhibit cisplatin-induced apoptosis in the AGS gastric cancer cell line. World J Surg Oncol 2013;11:5. doi: 10.1186/1477-7819-11-5.
Bax	Off	-	No	Presence	Western blot	22961809	2013	Chun J, Joo EJ, Kang M, Kim YS. Platycodin D induces anoikis and caspase-mediated apoptosis via p38 MAPK in AGS human gastric cancer cells. J Cell Biochem 2013;114:456-70. doi: 10.1002/jcb.24386.
Bax	Off	Yes	No	Presence	Western blot	17304508	2007	Lin HH, Chen JH, Huang CC, Wang CJ. Apoptotic effect of 3,4-dihydroxybenzoic acid on human gastric carcinoma cells involving JNK/p38 MAPK signaling activation. Int J Cancer 2007;120:2306-16.
Bax	Off?	-	Slightly	Presence	Western blot	22710759	2012	Kundu J, Wahab SM, Kundu JK, et al. Tob1 induces apoptosis and inhibits proliferation, migration and invasion of gastric cancer cells by activating Smad4 and inhibiting betacatenin signaling. Int J Oncol 2012;41:839-48. doi: 10.3892/ijo.2012.1517. Epub 2012 Jun 12.
BCL2	On	-	Yes	Presence	Western blot, PCR	23311997	2013	Zheng Q, Zhao LY, Kong Y, Nan KJ, Yao Y, Liao ZJ. CDK-associated Cullin 1 can promote cell proliferation and inhibit cisplatin-induced apoptosis in the AGS gastric cancer cell line. World J Surg Oncol 2013;11:5. doi: 10.1186/1477-7819-11-5.
BCL2	On	-	Yes	Presence	Western blot	22961809	2013	Chun J, Joo EJ, Kang M, Kim YS. Platycodin D induces anoikis and caspase-mediated apoptosis via p38 MAPK in AGS human gastric cancer cells. J Cell Biochem 2013;114:456-70. doi: 10.1002/jcb.24386.
BCL2	On	-	Yes	Phosphorylation	Western blot	22907434	2012	Du W, Wang S, Zhou Q, et al. ADAMTS9 is a functional tumor suppressor through inhibiting AKT/mTOR pathway and associated with poor survival in gastric cancer. Oncogene 2013;32:3319-28. doi: 10.1038/onc.2012.359. Epub 2012 Aug
BCL2	On	-	Yes	Presence	Western blot	22710759	2012	Kundu J, Wahab SM, Kundu JK, et al. Tob1 induces apoptosis and inhibits proliferation, migration and invasion of gastric cancer cells by activating Smad4 and inhibiting betacatenin signaling. Int J Oncol 2012;41:839-48. doi: 10.3892/ijo.2012.1517. Epub 2012 Jun 12.
BCL2	On	-	Yes	Presence	Western blot	21610320	2011	Wang K, Liu R, Li J, et al. Quercetin induces protective autophagy in gastric cancer cells: involvement of Akt-mTOR- and hypoxia-induced factor 1alpha-mediated signaling. Autophagy 2011;7:966-78. Epub 2011 Sep 1.
BCL2	On	-	Yes	Presence	Western blot	17304508	2007	Lin HH, Chen JH, Huang CC, Wang CJ. Apoptotic effect of 3,4-dihydroxybenzoic acid on human gastric carcinoma cells involving JNK/p38 MAPK signaling activation. Int J Cancer 2007;120:2306-16.
Beta-catenin	On	-	Yes	Nucler presence	Western blot	22421143	2012	Xu XY, Xia P, Yu M, et al. The roles of REIC gene and its encoding product in gastric carcinoma. Cell Cycle 2012;11:1414-31. doi: 10.4161/cc.19823. Epub 2012 Apr 1.
Beta-catenin	On	-	Yes	Presence	Western blot	21447180	2011	Vangamudi B, Zhu S, Soutto M, Belkhiri A, El-Rifai W. Regulation of beta-catenin by t-DARPP in upper gastrointestinal cancer cells. Mol Cancer 2011;10:32. doi: 10.1186/1476-4598-10-32.
Beta-catenin	On	-	Yes	Presence	Western blot	15878526	2005	Kim SM, Kim R, Ryu JH, et al. Multinuclear giant cell formation is enhanced by down-regulation of Wnt signaling in gastric cancer cell line, AGS. Exp Cell Res 2005;308:18-28.
Caspase 3	Off	-	No	Presence	Western blot	22963678	2012	Choi HS, Seo HS, Kim JH, Um JY, Shin YC, Ko SG. Ethanol extract of paeonia suffruticosa Andrews (PSE) induced AGS human gastric cancer cell apoptosis via fas-dependent apoptosis and MDM2-p53 pathways. J Biomed Sci 2012;19:82. doi: 10.1186/1423-0127-19-82.
Caspase 3	Off	-	No	Cleavage	Western blot	22961809	2013	Chun J, Joo EJ, Kang M, Kim YS. Platycodin D induces anoikis and caspase-mediated apoptosis via p38 MAPK in AGS human gastric cancer cells. J Cell Biochem 2013;114:456-70. doi: 10.1002/jcb.24386.
Caspase 3	Off	-	Yes	Cleavage	Western blot	21245990	2011	Liu J, Fu XQ, Zhou W, Yu HG, Yu JP, Luo HS. LY294002 potentiates the anti-cancer effect of oxaliplatin for gastric cancer via death receptor pathway. World J Gastroenterol 2011;17:181-90. doi: 10.3748/wjg.v17.i2.181.
Caspase 3	Off	-	No	Presence	Western blot	19755509	2009	Yoon YK, Kim HP, Han SW, et al. Combination of EGFR and MEK1/2 inhibitor shows synergistic effects by suppressing EGFR/HER3-dependent AKT activation in human gastric cancer cells. Mol Cancer Ther 2009;8:2526-36. doi: 10.1158/1535-7163.MCT-09-0300. Epub
Caspase 8	Off	-	No	Presence	Western blot	22963678	2012	Choi HS, Seo HS, Kim JH, Um JY, Shin YC, Ko SG. Ethanol extract of paeonia suffruticosa Andrews (PSE) induced AGS human gastric cancer cell apoptosis via fas-dependent apoptosis and MDM2-p53 pathways. J Biomed Sci 2012;19:82. doi: 10.1186/1423-0127-19-82.
Caspase 8	Off	-	No	Cleavage	Western blot	22961809	2013	Chun J, Joo EJ, Kang M, Kim YS. Platycodin D induces anoikis and caspase-mediated apoptosis via p38 MAPK in AGS human gastric cancer cells. J Cell Biochem 2013;114:456-70. doi: 10.1002/jcb.24386.
Caspase 8	Off	-	Yes	Cleavage	Western blot	21245990	2011	Liu J, Fu XQ, Zhou W, Yu HG, Yu JP, Luo HS. LY294002 potentiates the anti-cancer effect of oxaliplatin for gastric cancer via death receptor pathway. World J Gastroenterol 2011;17:181-90. doi: 10.3748/wjg.v17.i2.181.
Caspase 9	Off	-	No	Presence	Western blot, LC-ES-IT	23534755	2013	Ding Y, Li XR, Yang KY, Huang LH, Hu G, Gao K. Proteomics analysis of gastric epithelial AGS cells infected with Epstein-Barr virus. Asian Pac J Cancer Prev 2013;14:367-72.
CFLAR	On	-	Yes	Absence	Western blot	21245990	2011	Liu J, Fu XQ, Zhou W, Yu HG, Yu JP, Luo HS. LY294002 potentiates the anti-cancer effect of oxaliplatin for gastric cancer via death receptor pathway. World J Gastroenterol 2011;17:181-90. doi: 10.3748/wjg.v17.i2.181.
cMYC	Off?	-	Slightly	Presence	Western blot	21447180	2011	Vangamudi B, Zhu S, Soutto M, Belkhiri A, El-Rifai W. Regulation of beta-catenin by t-DARPP in upper gastrointestinal cancer cells. Mol Cancer 2011;10:32. doi: 10.1186/1476-4598-10-32.
cMYC	On	-	Yes	Presence	Western blot	23982808	2013	Kim YM, Kim IH, Nam TJ. Capsosiphon fulvescens glycoprotein inhibits AGS gastric cancer cell proliferation by downregulating Wnt-1 signaling. Int J Oncol 2013;43:1395-401. doi: 10.3892/ijo.2013.2079. Epub 2013 Aug
cMYC	On	-	Yes	Phosphorylation	Western blot	22907434	2012	Du W, Wang S, Zhou Q, et al. ADAMTS9 is a functional tumor suppressor through inhibiting AKT/mTOR pathway and associated with poor survival in gastric cancer. Oncogene 2013;32:3319-28. doi: 10.1038/onc.2012.359. Epub 2012 Aug
cMYC	On	-	Yes	Presence	PCR, Western blot	21042278	2011	Asciutti S, Akiri G, Grumolato L, Vijayakumar S, Aaronson SA. Diverse mechanisms of Wnt activation and effects of pathway inhibition on proliferation of human gastric carcinoma cells. Oncogene 2011;30:956-66. doi: 10.1038/onc.2010.475. Epub 2010 Nov 1.
cMYC	On	-	Yes	Presence	Western blot	15878526	2005	Kim SM, Kim R, Ryu JH, et al. Multinuclear giant cell formation is enhanced by down-regulation of Wnt signaling in gastric cancer cell line, AGS. Exp Cell Res 2005;308:18-28.
Cyclin D1	Off?	-	Yes	Presence	Western blot	21447180	2011	Vangamudi B, Zhu S, Soutto M, Belkhiri A, El-Rifai W. Regulation of beta-catenin by t-DARPP in upper gastrointestinal cancer cells. Mol Cancer 2011;10:32. doi: 10.1186/1476-4598-10-32.
Cyclin D1	On	-	Yes	Presence	Western blot	23982808	2013	Kim YM, Kim IH, Nam TJ. Capsosiphon fulvescens glycoprotein inhibits AGS gastric cancer cell proliferation by downregulating Wnt-1 signaling. Int J Oncol 2013;43:1395-401. doi: 10.3892/ijo.2013.2079. Epub 2013 Aug
Cyclin D1	On	-	Yes	Phosphorylation	Western blot	22907434	2012	Du W, Wang S, Zhou Q, et al. ADAMTS9 is a functional tumor suppressor through inhibiting AKT/mTOR pathway and associated with poor survival in gastric cancer. Oncogene 2013;32:3319-28. doi: 10.1038/onc.2012.359. Epub 2012 Aug
Cyclin D1	On	-	Yes	Presence	Western blot	22710759	2012	Kundu J, Wahab SM, Kundu JK, et al. Tob1 induces apoptosis and inhibits proliferation, migration and invasion of gastric cancer cells by activating Smad4 and inhibiting betacatenin signaling. Int J Oncol 2012;41:839-48. doi: 10.3892/ijo.2012.1517. Epub 2012 Jun 12.
Cyclin D1	On	-	Yes	Presence	Western blot	15878526	2005	Kim SM, Kim R, Ryu JH, et al. Multinuclear giant cell formation is enhanced by down-regulation of Wnt signaling in gastric cancer cell line, AGS. Exp Cell Res 2005;308:18-28.
EGFR	Off	No	Slightly	Phosphorylation	Western blot	22290393	2012	Heindl S, Eggenstein E, Keller S, et al. Relevance of MET activation and genetic alterations of KRAS and E-cadherin for cetuximab sensitivity of gastric cancer cell lines. J Cancer Res Clin Oncol 2012;0:
EGFR	Off?	No	Yes	Phosphorylation	Western blot	18347140	2008	Gong M, Meng L, Jiang B, et al. p37 from Mycoplasma hyorhinis promotes cancer cell invasiveness and metastasis through activation of MMP-2 and followed by phosphorylation of EGFR. Mol Cancer Ther 2008;7:530-7. doi: 10.1158/1535-7163.MCT-07-2191.
EGFR	Off?	No	Yes	Phosphorylation	Western blot	16816379	2006	Caruso R, Pallone F, Fina D, et al. Protease-activated receptor-2 activation in gastric cancer cells promotes epidermal growth factor receptor trans-activation and proliferation. Am J Pathol 2006;169:268-78.
EGFR	On?	Yes?	Yes	Phosphorylation	Western blot	19755509	2009	Yoon YK, Kim HP, Han SW, et al. Combination of EGFR and MEK1/2 inhibitor shows synergistic effects by suppressing EGFR/HER3-dependent AKT activation in human gastric cancer cells. Mol Cancer Ther 2009;8:2526-36. doi: 10.1158/1535-7163.MCT-09-0300. Epub
EGFR	On/Off	-	Yes/No		Western blot, Flow cytometry	22011788	2012	Hotz B, Keilholz U, Fusi A, Buhr HJ, Hotz HG. In vitro and in vivo antitumor activity of cetuximab in human gastric cancer cell lines in relation to epidermal growth factor receptor (EGFR) expression and mutational phenotype. Gastric Cancer 2012;15:252-64. doi: 10.1007/s10120-011-0102-9. Epub 2011
EGFR	On/Off	Yes	Yes	Yes	Western blot	17656145	2007	Ancha HR, Kurella RR, Stewart CA, Damera G, Ceresa BP, Harty RF. Histamine stimulation of MMP-1(collagenase-1) secretion and gene expression in gastric epithelial cells: role of EGFR transactivation and the MAP kinase pathway. Int J Biochem Cell Biol 2007;39:2143-52. Epub 2007 Jun 24.
Egr1	Off	-	No	Presence	Western blot	15155664	2004	Abdel-Latif MM, Windle HJ, Fitzgerald KA, et al. Helicobacter pylori activates the early growth response 1 protein in gastric epithelial cells. Infect Immun 2004;72:3549-60.
ERK1/2	Off	No	Yes	Phosphorylation	Western blot	23609053	2013	Jang SH, Cho S, Lee ES, Kim JM, Kim H. The phenyl-thiophenyl propenone RK-I-123 reduces the levels of reactive oxygen species and suppresses the activation of NF-kappaB and AP-1 and IL-8 expression in Helicobacter pylori-infected gastric epithelial AGS cells. Inflamm Res 2013;62:689-96. doi: 10.1007/s00011-013-0621-4. Epub 2013 Apr
ERK1/2	Off	No	Yes	Phosphorylation	Western blot	22261330	2012	Wang J, Gui Z, Deng L, et al. c-Met upregulates aquaporin 3 expression in human gastric carcinoma cells via the ERK signalling pathway. Cancer Lett 2012;319:109-17. doi: 10.1016/j.canlet.2011.12.040. Epub
ERK1/2	Off	No	Yes	Phosphorylation	Western blot	20364107	2010	Huang Y, Zhu Z, Sun M, et al. Critical role of aquaporin-3 in the human epidermal growth factor-induced migration and proliferation in the human gastric adenocarcinoma cells. Cancer Biol Ther 2010;9:1000-7. Epub 2010 Jun 7.
ERK1/2	Off	No	No	Phosphorylation	Western blot	19437514	2009	Brandt S, Wessler S, Hartig R, Backert S. Helicobacter pylori activates protein kinase C delta to control Raf in MAP kinase signalling: role in AGS epithelial cell scattering and elongation. Cell Motil Cytoskeleton 2009;66:874-92. doi: 10.1002/cm.20373.
ERK1/2	Off	No	Yes	Phosphorylation	Western blot	19038233	2009	Aquilano K, Baldelli S, Rotilio G, Ciriolo MR. trans-Resveratrol inhibits H2O2-induced adenocarcinoma gastric cells proliferation via inactivation of MEK1/2-ERK1/2-c-Jun signalling axis. Biochem Pharmacol 2009;77:337-47. doi: 10.1016/j.bcp.2008.10.034. Epub
ERK1/2	Off	No	?	Phosphorylation	Western blot	19020743	2008	Baek MK, Kim MH, Jang HJ, et al. EGF stimulates uPAR expression and cell invasiveness through ERK, AP-1, and NF-kappaB signaling in human gastric carcinoma cells. Oncol Rep 2008;20:1569-75.
ERK1/2	Off	No	Yes	Phosphorylation	Western blot	18702686	2008	Ding SZ, Smith MF Jr, Goldberg JB. Helicobacter pylori and mitogen-activated protein kinases regulate the cell cycle, proliferation and apoptosis in gastric epithelial cells. J Gastroenterol Hepatol 2008;23:
ERK1/2	Off	No	Yes	Phosphorylation	Western blot	14963045	2004	Higashi H, Nakaya A, Tsutsumi R, et al. Helicobacter pylori CagA induces Ras-independent morphogenetic response through SHP-2 recruitment and activation. J Biol Chem 2004;279:17205-16. Epub 2004 Feb 12.
ERK1/2	Off	No	Yes	Phosphorylation	Western blot	12540563	2003	Choi IJ, Kim JS, Kim JM, Jung HC, Song IS. Effect of inhibition of extracellular signal-regulated kinase 1 and 2 pathway on apoptosis and bcl-2 expression in Helicobacter pylori-infected AGS cells. Infect Immun 2003;71:830-7.
ERK1/2	Off?	No	No	Phosphorylation	Western blot	23408059	2013	Steigedal TS, Prestvik WS, Selvik LK, et al. Gastrin-induced proliferation involves MEK partner 1 (MP1). In Vitro Cell Dev Biol Anim 2013;49:162-9. doi:
ERK1/2	Off?	No	Yes	Phosphorylation	Western blot	17656145	2007	Ancha HR, Kurella RR, Stewart CA, Damera G, Ceresa BP, Harty RF. Histamine stimulation of MMP-1(collagenase-1) secretion and gene expression in gastric epithelial cells: role of EGFR transactivation and the MAP kinase pathway. Int J Biochem Cell Biol 2007;39:2143-52. Epub 2007 Jun 24.
ERK1/2	Off?	No	Yes?	Phosphorylation	Western blot	15760920	2005	Kang W, Nielsen O, Fenger C, Leslie G, Holmskov U, Reid KB. Induction of DMBT1 expression by reduced ERK activity during a gastric mucosa differentiation-like process and its association with human gastric cancer. Carcinogenesis 2005;26:1129-37. Epub 2005 Mar 10.
ERK1/2	Off?	-	Slightly	Presence	Western blot	9722530	1998	Hocker M, Rosenberg I, Xavier R, et al. Oxidative stress activates the human histidine decarboxylase promoter in AGS gastric cancer cells. J Biol Chem 1998;273:23046-54.
ERK1/2	On	Yes	Yes	Phosphorylation	Western blot	22961809	2013	Chun J, Joo EJ, Kang M, Kim YS. Platycodin D induces anoikis and caspase-mediated apoptosis via p38 MAPK in AGS human gastric cancer cells. J Cell Biochem 2013;114:456-70. doi: 10.1002/jcb.24386.
ERK1/2	On	Yes	Yes	Phosphorylation	Western blot	22325465	2012	Tseng PC, Huang WC, Chen CL, et al. Regulation of SHP2 by PTEN/AKT/GSK-3beta signaling facilitates IFN-gamma resistance in hyperproliferating gastric cancer. Immunobiology 2012;217:926-34. doi: 10.1016/j.imbio.2012.01.001. Epub
ERK1/2	On	-	Yes	Presence	Western blot	21509655	2011	Zhou J, Xie Y, Zhao Y, Wang S, Li Y. Human gastrin mRNA expression up-regulated by Helicobacter pylori CagA through MEK/ERK and JAK2-signaling pathways in gastric cancer cells. Gastric Cancer 2011;14:322-31. doi: 10.1007/s10120-011-0044-2. Epub 2011
ERK1/2	On	Yes	Yes	Phosphorylation	PCR, Western blot	21042278	2011	Asciutti S, Akiri G, Grumolato L, Vijayakumar S, Aaronson SA. Diverse mechanisms of Wnt activation and effects of pathway inhibition on proliferation of human gastric carcinoma cells. Oncogene 2011;30:956-66. doi: 10.1038/onc.2010.475. Epub 2010 Nov 1.
ERK1/2	On	Yes	Yes	Phosphorylation	Western blot	20388956	2009	Jang SH, Lim JW, Kim H. Beta-carotene inhibits Helicobacter pylori-induced expression of inducible nitric oxide synthase and cyclooxygenase-2 in human gastric epithelial AGS cells. J Physiol Pharmacol 2009;60:Suppl 7:131-7
ERK1/2	On	Yes	Yes	Phosphorylation	Western blot	19755509	2009	Yoon YK, Kim HP, Han SW, et al. Combination of EGFR and MEK1/2 inhibitor shows synergistic effects by suppressing EGFR/HER3-dependent AKT activation in human gastric cancer cells. Mol Cancer Ther 2009;8:2526-36. doi: 10.1158/1535-7163.MCT-09-0300. Epub
ERK1/2	On	Yes	Yes	Phosphorylation	Western blot	19545448	2009	Mita H, Toyota M, Aoki F, et al. A novel method, digital genome scanning detects KRAS gene amplification in gastric cancers: involvement of overexpressed wild-type KRAS in downstream signaling and cancer cell growth. BMC Cancer 2009;9:198. doi: 10.1186/1471-2407-9-198.
ERK1/2	On	Yes	Yes	Phosphorylation	Western blot	19545448	2009	Mita H, Toyota M, Aoki F, et al. A novel method, digital genome scanning detects KRAS gene amplification in gastric cancers: involvement of overexpressed wild-type KRAS in downstream signaling and cancer cell growth. BMC Cancer 2009;9:198. doi: 10.1186/1471-2407-9-198.
ERK1/2	On	Yes	Yes	Phosphorylation	Western blot	18203287	2008	Ge Z, Zhu YL, Zhong X, Yu JK, Zheng S. Discovering differential protein expression caused by CagA-induced ERK pathway activation in AGS cells using the SELDI-ProteinChip platform. World J Gastroenterol 2008;14:554-62.
ERK1/2	On	Yes	Yes	Phosphorylation	Western blot	17522976	2008	Chen FL, Wang XZ, Li JY, Yu JP, Huang CY, Chen ZX. 12-lipoxygenase induces apoptosis of human gastric cancer AGS cells via the ERK1/2 signal pathway. Dig Dis Sci 2008;53:181-7. Epub 2007 May 24.
ERK1/2	On	Yes	Yes	Phosphorylation	Western blot	16816379	2012	Caruso R, Pallone F, Fina D, et al. Protease-activated receptor-2 activation in gastric cancer cells promotes epidermal growth factor receptor trans-activation and proliferation. Am J Pathol 2006;169:268-78.
ERK1/2	On	Yes	Yes	Presence	Western blot	11587542	2001	Park SJ, Kim YY, Lim JY, et al. Opposite role of Ras in tumor necrosis factor-alpha-induced cell cycle regulation: competition for Raf kinase. Biochem Biophys Res Commun 2001;287:1140-7.
ERK1/2	On?	Yes	Yes	Presence	Western blot	23922955	2013	Wang Q, Liu X, Zhou J, et al. Ribonucleotide reductase large subunit M1 predicts poor survival due to modulation of proliferative and invasive ability of gastric cancer. PLoS One 2013;8:
ERK1/2	On?	-	Yes	Presence	Western blot	20651362	2010	Yang MD, Lai KC, Lai TY, et al. Phenethyl isothiocyanate inhibits migration and invasion of human gastric cancer AGS cells through suppressing MAPK and NF-kappaB signal pathways. Anticancer Res 2010;30:2135-43.
ERK1/2	On?	-	Yes	Presence	Western blot	20498032	2011	Ho CC, Lai KC, Hsu SC, et al. Benzyl isothiocyanate (BITC) inhibits migration and invasion of human gastric cancer AGS cells via suppressing ERK signal pathways. Hum Exp Toxicol 2011;30:296-306. doi: 10.1177/0960327110371991. Epub 2010
ERK1/2	On?	Slightly	Yes	Phosphorylation	Western blot	18347140	2008	Gong M, Meng L, Jiang B, et al. p37 from Mycoplasma hyorhinis promotes cancer cell invasiveness and metastasis through activation of MMP-2 and followed by phosphorylation of EGFR. Mol Cancer Ther 2008;7:530-7. doi: 10.1158/1535-7163.MCT-07-2191.
FoxO3a	On??	No	Yes	Phosphorylation	Western blot	16373335	2006	Yamamura Y, Lee WL, Inoue K, Ida H, Ito Y. RUNX3 cooperates with FoxO3a to induce apoptosis in gastric cancer cells. J Biol Chem 2006;281:5267-76. Epub 2005 Dec 22.
Fz	On	-	Yes	Presence	Western blot	23982808	2013	Kim YM, Kim IH, Nam TJ. Capsosiphon fulvescens glycoprotein inhibits AGS gastric cancer cell proliferation by downregulating Wnt-1 signaling. Int J Oncol 2013;43:1395-401. doi: 10.3892/ijo.2013.2079. Epub 2013 Aug
Grb2	Off	-	No	Presence	Western blot	9722530	1998	Hocker M, Rosenberg I, Xavier R, et al. Oxidative stress activates the human histidine decarboxylase promoter in AGS gastric cancer cells. J Biol Chem 1998;273:23046-54.
GRB2	On	-	Yes	Presence	Western blot	20498032	2011	Ho CC, Lai KC, Hsu SC, et al. Benzyl isothiocyanate (BITC) inhibits migration and invasion of human gastric cancer AGS cells via suppressing ERK signal pathways. Hum Exp Toxicol 2011;30:296-306. doi: 10.1177/0960327110371991. Epub 2010
GRB2	On?	-	Yes	Presence	Western blot	20651362	2010	Yang MD, Lai KC, Lai TY, et al. Phenethyl isothiocyanate inhibits migration and invasion of human gastric cancer AGS cells through suppressing MAPK and NF-kappaB signal pathways. Anticancer Res 2010;30:2135-43.
GSK3beta	Off	Yes	Yes	Phosphorylation	Western blot	22710759	2012	Kundu J, Wahab SM, Kundu JK, et al. Tob1 induces apoptosis and inhibits proliferation, migration and invasion of gastric cancer cells by activating Smad4 and inhibiting betacatenin signaling. Int J Oncol 2012;41:839-48. doi: 10.3892/ijo.2012.1517. Epub 2012 Jun 12.
GSK3beta	Off	Yes	Yes	Phosphorylation	Western blot	22325465	2012	Tseng PC, Huang WC, Chen CL, et al. Regulation of SHP2 by PTEN/AKT/GSK-3beta signaling facilitates IFN-gamma resistance in hyperproliferating gastric cancer. Immunobiology 2012;217:926-34. doi: 10.1016/j.imbio.2012.01.001. Epub
GSK3beta	Off	Yes	Yes	Presence	Western blot	21447180	2011	Vangamudi B, Zhu S, Soutto M, Belkhiri A, El-Rifai W. Regulation of beta-catenin by t-DARPP in upper gastrointestinal cancer cells. Mol Cancer 2011;10:32. doi: 10.1186/1476-4598-10-32.
GSK3beta	Off	Yes	Yes	Phosphorylation	Western blot	20447678	2012	Zheng HC, Xu XY, Xia P, Yu M, Takahashi H, Takano Y. Involvement of inactive GSK3beta overexpression in tumorigenesis and progression of gastric carcinomas. Hum Pathol 2010;41:1255-64. doi: 10.1016/j.humpath.2010.02.003. Epub 2010
GSK3beta	Off	No	Yes	Phosphorylation	Western blot	19060929	2009	Dar AA, Belkhiri A, El-Rifai W. The aurora kinase A regulates GSK-3beta in gastric cancer cells. Oncogene 2009;28:866-75. doi: 10.1038/onc.2008.434. Epub 2008 Dec 8.
GSK3beta	Off	Yes	Yes	Phosphorylation	Western blot	18823436	2009	Kim N, Kim CH, Ahn DW, et al. Anti-gastric cancer effects of celecoxib, a selective COX-2 inhibitor, through inhibition of Akt signaling. J Gastroenterol Hepatol 2009;24:480-7. doi:
H-Ras	Off	-	No	Presence	Western blot	14963045	2004	Higashi H, Nakaya A, Tsutsumi R, et al. Helicobacter pylori CagA induces Ras-independent morphogenetic response through SHP-2 recruitment and activation. J Biol Chem 2004;279:17205-16. Epub 2004 Feb 12.
IkBa	Off	-	No	Presence	Western blot, EMSA	23609053	2013	Jang SH, Cho S, Lee ES, Kim JM, Kim H. The phenyl-thiophenyl propenone RK-I-123 reduces the levels of reactive oxygen species and suppresses the activation of NF-kappaB and AP-1 and IL-8 expression in Helicobacter pylori-infected gastric epithelial AGS cells. Inflamm Res 2013;62:689-96. doi: 10.1007/s00011-013-0621-4. Epub 2013 Apr
IkBa	Off	Yes	Yes	Phosphorylation	Western blot	20963626	2011	Lee YC, Cheng TH, Lee JS, et al. Nobiletin, a citrus flavonoid, suppresses invasion and migration involving FAK/PI3K/Akt and small GTPase signals in human gastric adenocarcinoma AGS cells. Mol Cell Biochem 2011;347:103-15. doi: 10.1007/s11010-010-0618-z. Epub
IkBa	Off?	-	Slightly	Presence	Western blot	20388956	2009	Jang SH, Lim JW, Kim H. Beta-carotene inhibits Helicobacter pylori-induced expression of inducible nitric oxide synthase and cyclooxygenase-2 in human gastric epithelial AGS cells. J Physiol Pharmacol 2009;60:Suppl 7:131-7
IKKalpha	Off?	No	No (nucleus)	Presence in nucleus	Western blot	16495515	2006	Hirata Y, Maeda S, Ohmae T, et al. Helicobacter pylori induces IkappaB kinase alpha nuclear translocation and chemokine production in gastric epithelial cells. Infect Immun 2006;74:1452-61.
IKKalpha	On?	No	Yes (cytosol)	Presence in cytosol	Western blot	16495515	2006	Hirata Y, Maeda S, Ohmae T, et al. Helicobacter pylori induces IkappaB kinase alpha nuclear translocation and chemokine production in gastric epithelial cells. Infect Immun 2006;74:1452-61.
IKKbeta	Off	No	Yes	Phosphorylation	Western blot	21294676	2011	Rieke C, Papendieck A, Sokolova O, Naumann M. Helicobacter pylori-induced tyrosine phosphorylation of IKKbeta contributes to NF-kappaB activation. Biol Chem 2011;392:387-93. doi: 10.1515/BC.2011.029. Epub 2011 Feb 7.
IKKbeta	Off?	No	No (nucleus)	Presence in nucleus	Western blot	16495515	2006	Hirata Y, Maeda S, Ohmae T, et al. Helicobacter pylori induces IkappaB kinase alpha nuclear translocation and chemokine production in gastric epithelial cells. Infect Immun 2006;74:1452-61.
IKKbeta	On?	No	Yes (cytosol)	Presence in cytosol	Western blot	16495515	2006	Hirata Y, Maeda S, Ohmae T, et al. Helicobacter pylori induces IkappaB kinase alpha nuclear translocation and chemokine production in gastric epithelial cells. Infect Immun 2006;74:1452-61.
IRS1	?	?	Slightly?	Presence	Western blot, IP	17344071	2007	Kwon MJ, Nam TJ. A polysaccharide of the marine alga Capsosiphon fulvescens induces apoptosis in AGS gastric cancer cells via an IGF-IR-mediated PI3K/Akt pathway. Cell Biol Int 2007;31:768-75. Epub 2007 Jan 21.
JNK1/2	Off	No	Yes	Phosphorylation	Western blot	23609053	2013	Jang SH, Cho S, Lee ES, Kim JM, Kim H. The phenyl-thiophenyl propenone RK-I-123 reduces the levels of reactive oxygen species and suppresses the activation of NF-kappaB and AP-1 and IL-8 expression in Helicobacter pylori-infected gastric epithelial AGS cells. Inflamm Res 2013;62:689-96. doi: 10.1007/s00011-013-0621-4. Epub 2013 Apr
JNK1/2	Off	No	Yes	Phosphorylation	Western blot	22961809	2013	Chun J, Joo EJ, Kang M, Kim YS. Platycodin D induces anoikis and caspase-mediated apoptosis via p38 MAPK in AGS human gastric cancer cells. J Cell Biochem 2013;114:456-70. doi: 10.1002/jcb.24386.
JNK1/2	Off	No	-	Phosphorylation	Western blot	21187402	2011	Hayakawa Y, Hirata Y, Nakagawa H, et al. Apoptosis signal-regulating kinase 1 and cyclin D1 compose a positive feedback loop contributing to tumor growth in gastric cancer. Proc Natl Acad Sci U S A 2011;108:780-5. doi: 10.1073/pnas.1011418108.
JNK1/2	Off	No	Yes	Phosphorylation	Western blot	20150185	2010	Mishra P, Senthivinayagam S, Rangasamy V, Sondarva G, Rana B. Mixed lineage kinase-3/JNK1 axis promotes migration of human gastric cancer cells following gastrin stimulation. Mol Endocrinol 2010;24:598-607. doi: 10.1210/me.2009-0387. Epub 2010 Feb
JNK1/2	Off	No	Yes	Phosphorylation	Western blot	18702686	2008	Ding SZ, Smith MF Jr, Goldberg JB. Helicobacter pylori and mitogen-activated protein kinases regulate the cell cycle, proliferation and apoptosis in gastric epithelial cells. J Gastroenterol Hepatol 2008;23:
JNK1/2	Off	No	No	Phosphorylation	Western blot	18356158	2008	Snider JL, Allison C, Bellaire BH, Ferrero RL, Cardelli JA. The beta1 integrin activates JNK independent of CagA, and JNK activation is required for Helicobacter pylori CagA+-induced motility of gastric cancer cells. J Biol Chem 2008;283:13952-63. doi: 10.1074/jbc.M800289200. Epub 2008
JNK1/2	Off	No	Yes	Phosphorylation	Western blot	18356158	2008	Snider JL, Allison C, Bellaire BH, Ferrero RL, Cardelli JA. The beta1 integrin activates JNK independent of CagA, and JNK activation is required for Helicobacter pylori CagA+-induced motility of gastric cancer cells. J Biol Chem 2008;283:13952-63. doi: 10.1074/jbc.M800289200. Epub 2008
JNK1/2	Off?	-	No?	Presence	Western blot	20498032	2011	Ho CC, Lai KC, Hsu SC, et al. Benzyl isothiocyanate (BITC) inhibits migration and invasion of human gastric cancer AGS cells via suppressing ERK signal pathways. Hum Exp Toxicol 2011;30:296-306. doi: 10.1177/0960327110371991. Epub 2010
JNK1/2	Off?	No	Yes	Phosphorylation	Western blot	17304508	2007	Lin HH, Chen JH, Huang CC, Wang CJ. Apoptotic effect of 3,4-dihydroxybenzoic acid on human gastric carcinoma cells involving JNK/p38 MAPK signaling activation. Int J Cancer 2007;120:2306-16.
JNK1/2	On	Yes	Yes	Phosphorylation	Western blot	20388956	2009	Jang SH, Lim JW, Kim H. Beta-carotene inhibits Helicobacter pylori-induced expression of inducible nitric oxide synthase and cyclooxygenase-2 in human gastric epithelial AGS cells. J Physiol Pharmacol 2009;60:Suppl 7:131-7
JNK1/2	On	Yes	Yes	Phosphorylation	Western blot	19020743	2008	Baek MK, Kim MH, Jang HJ, et al. EGF stimulates uPAR expression and cell invasiveness through ERK, AP-1, and NF-kappaB signaling in human gastric carcinoma cells. Oncol Rep 2008;20:1569-75.
JNK1/2	On?	-	Yes	Presence	Western blot	20651362	2010	Yang MD, Lai KC, Lai TY, et al. Phenethyl isothiocyanate inhibits migration and invasion of human gastric cancer AGS cells through suppressing MAPK and NF-kappaB signal pathways. Anticancer Res 2010;30:2135-43.
JNK1/2	On?	Yes	Yes	Phosphorylation	Western blot	19038233	2009	Aquilano K, Baldelli S, Rotilio G, Ciriolo MR. trans-Resveratrol inhibits H2O2-induced adenocarcinoma gastric cells proliferation via inactivation of MEK1/2-ERK1/2-c-Jun signalling axis. Biochem Pharmacol 2009;77:337-47. doi: 10.1016/j.bcp.2008.10.034. Epub
LEF1	On	-	Yes	Presence	Western blot	23982808	2013	Kim YM, Kim IH, Nam TJ. Capsosiphon fulvescens glycoprotein inhibits AGS gastric cancer cell proliferation by downregulating Wnt-1 signaling. Int J Oncol 2013;43:1395-401. doi: 10.3892/ijo.2013.2079. Epub 2013 Aug
LEF1	On?	-	Yes	Presence	PCR	21042278	2011	Asciutti S, Akiri G, Grumolato L, Vijayakumar S, Aaronson SA. Diverse mechanisms of Wnt activation and effects of pathway inhibition on proliferation of human gastric carcinoma cells. Oncogene 2011;30:956-66. doi: 10.1038/onc.2010.475. Epub 2010 Nov 1.
LRP	On	-	Yes	Presence	Western blot	23982808	2013	Kim YM, Kim IH, Nam TJ. Capsosiphon fulvescens glycoprotein inhibits AGS gastric cancer cell proliferation by downregulating Wnt-1 signaling. Int J Oncol 2013;43:1395-401. doi: 10.3892/ijo.2013.2079. Epub 2013 Aug
MDM2	Off	-	No	Presence	Western blot	20020415	2010	Zhang Y, Shi Y, Li X, et al. Inhibition of the p53-MDM2 interaction by adenovirus delivery of ribosomal protein L23 stabilizes p53 and induces cell cycle arrest and apoptosis in gastric cancer. J Gene Med 2010;12:147-56. doi: 10.1002/jgm.1424.
MDM2	On	Yes	Yes	Presence	Western blot	22963678	2012	Choi HS, Seo HS, Kim JH, Um JY, Shin YC, Ko SG. Ethanol extract of paeonia suffruticosa Andrews (PSE) induced AGS human gastric cancer cell apoptosis via fas-dependent apoptosis and MDM2-p53 pathways. J Biomed Sci 2012;19:82. doi: 10.1186/1423-0127-19-82.
MEK1/2	Off	No	-	Phosphorylation	Western blot	19038233	2009	Aquilano K, Baldelli S, Rotilio G, Ciriolo MR. trans-Resveratrol inhibits H2O2-induced adenocarcinoma gastric cells proliferation via inactivation of MEK1/2-ERK1/2-c-Jun signalling axis. Biochem Pharmacol 2009;77:337-47. doi: 10.1016/j.bcp.2008.10.034. Epub
MEK1/2	On?	Yes	Yes	Presence	Western blot	23922955	2013	Wang Q, Liu X, Zhou J, et al. Ribonucleotide reductase large subunit M1 predicts poor survival due to modulation of proliferative and invasive ability of gastric cancer. PLoS One 2013;8:
MKK4	Off?	Yes	Slighlty	Phosphorylation	Western blot	18356158	2008	Snider JL, Allison C, Bellaire BH, Ferrero RL, Cardelli JA. The beta1 integrin activates JNK independent of CagA, and JNK activation is required for Helicobacter pylori CagA+-induced motility of gastric cancer cells. J Biol Chem 2008;283:13952-63. doi: 10.1074/jbc.M800289200. Epub 2008
MKK7	Off?	-	No?	Presence	Western blot	20498032	2011	Ho CC, Lai KC, Hsu SC, et al. Benzyl isothiocyanate (BITC) inhibits migration and invasion of human gastric cancer AGS cells via suppressing ERK signal pathways. Hum Exp Toxicol 2011;30:296-306. doi: 10.1177/0960327110371991. Epub 2010
MKK7	On?	-	Yes	Presence	Western blot	20651362	2010	Yang MD, Lai KC, Lai TY, et al. Phenethyl isothiocyanate inhibits migration and invasion of human gastric cancer AGS cells through suppressing MAPK and NF-kappaB signal pathways. Anticancer Res 2010;30:2135-43.
MKK7	On?	Yes	Slighlty	Phosphorylation	Western blot	18356158	2008	Snider JL, Allison C, Bellaire BH, Ferrero RL, Cardelli JA. The beta1 integrin activates JNK independent of CagA, and JNK activation is required for Helicobacter pylori CagA+-induced motility of gastric cancer cells. J Biol Chem 2008;283:13952-63. doi: 10.1074/jbc.M800289200. Epub 2008
MLK3	Off?	-	Yes	Presence	Western blot	20150185	2010	Mishra P, Senthivinayagam S, Rangasamy V, Sondarva G, Rana B. Mixed lineage kinase-3/JNK1 axis promotes migration of human gastric cancer cells following gastrin stimulation. Mol Endocrinol 2010;24:598-607. doi: 10.1210/me.2009-0387. Epub 2010 Feb
MMP1	Off?	-	No	Presence	Western blot	17656145	2007	Ancha HR, Kurella RR, Stewart CA, Damera G, Ceresa BP, Harty RF. Histamine stimulation of MMP-1(collagenase-1) secretion and gene expression in gastric epithelial cells: role of EGFR transactivation and the MAP kinase pathway. Int J Biochem Cell Biol 2007;39:2143-52. Epub 2007 Jun 24.
MMP2	On	-	Yes	Presence	Western blot	20963626	2011	Lee YC, Cheng TH, Lee JS, et al. Nobiletin, a citrus flavonoid, suppresses invasion and migration involving FAK/PI3K/Akt and small GTPase signals in human gastric adenocarcinoma AGS cells. Mol Cell Biochem 2011;347:103-15. doi: 10.1007/s11010-010-0618-z. Epub
MMP2	On	-	Yes	Presence	Western blot, PCR	20840540	2011	Lin HH, Chen JH, Chou FP, Wang CJ. Protocatechuic acid inhibits cancer cell metastasis involving the down-regulation of Ras/Akt/NF-kappaB pathway and MMP-2 production by targeting RhoB activation. Br J Pharmacol 2011;162:237-54. doi: 10.1111/j.1476-5381.2010.01022.x.
MMP2	On	-	Yes	Presence	Western blot	20651362	2010	Yang MD, Lai KC, Lai TY, et al. Phenethyl isothiocyanate inhibits migration and invasion of human gastric cancer AGS cells through suppressing MAPK and NF-kappaB signal pathways. Anticancer Res 2010;30:2135-43.
MMP2	On?	-	Yes	Presence	Western blot	23153558	2013	Ho HH, Chang CS, Ho WC, Liao SY, Lin WL, Wang CJ. Gallic acid inhibits gastric cancer cells metastasis and invasive growth via increased expression of RhoB, downregulation of AKT/small GTPase signals and inhibition of NF-kappaB activity. Toxicol Appl Pharmacol 2013;266:76-85. doi: 10.1016/j.taap.2012.10.019.
MMP2	On?	-	Yes?	Presence	Western blot	20498032	2011	Ho CC, Lai KC, Hsu SC, et al. Benzyl isothiocyanate (BITC) inhibits migration and invasion of human gastric cancer AGS cells via suppressing ERK signal pathways. Hum Exp Toxicol 2011;30:296-306. doi: 10.1177/0960327110371991. Epub 2010
MMP2	On?	-	Yes	Presence	Western blot	18347140	2008	Gong M, Meng L, Jiang B, et al. p37 from Mycoplasma hyorhinis promotes cancer cell invasiveness and metastasis through activation of MMP-2 and followed by phosphorylation of EGFR. Mol Cancer Ther 2008;7:530-7. doi: 10.1158/1535-7163.MCT-07-2191.
MMP7	Off	-	Yes	Presence	Western blot, luciferase	12808021	2003	Wroblewski LE, Noble PJ, Pagliocca A, et al. Stimulation of MMP-7 (matrilysin) by Helicobacter pylori in human gastric epithelial cells: role in epithelial cell migration. J Cell Sci 2003;116:3017-26.
MMP7	Off?	-	Slightly?	Presence	PCR	20584780	2010	Yin Y, Grabowska AM, Clarke PA, et al. Helicobacter pylori potentiates epithelial:mesenchymal transition in gastric cancer: links to soluble HB-EGF, gastrin and matrix metalloproteinase-7. Gut 2010;59:1037-45. doi: 10.1136/gut.2009.199794. Epub 2010 Jun 28.
MMP7	On?	-	Yes?	Presence	Western blot	20498032	2011	Ho CC, Lai KC, Hsu SC, et al. Benzyl isothiocyanate (BITC) inhibits migration and invasion of human gastric cancer AGS cells via suppressing ERK signal pathways. Hum Exp Toxicol 2011;30:296-306. doi: 10.1177/0960327110371991. Epub 2010
MMP9	Off	-	Slightly?	Presence	PCR	20840540	2011	Lin HH, Chen JH, Chou FP, Wang CJ. Protocatechuic acid inhibits cancer cell metastasis involving the down-regulation of Ras/Akt/NF-kappaB pathway and MMP-2 production by targeting RhoB activation. Br J Pharmacol 2011;162:237-54. doi: 10.1111/j.1476-5381.2010.01022.x.
MMP9	On	-	Yes	Presence	Western blot	20963626	2011	Lee YC, Cheng TH, Lee JS, et al. Nobiletin, a citrus flavonoid, suppresses invasion and migration involving FAK/PI3K/Akt and small GTPase signals in human gastric adenocarcinoma AGS cells. Mol Cell Biochem 2011;347:103-15. doi: 10.1007/s11010-010-0618-z. Epub
MMP9	On	-	Yes	Presence	Western blot	20651362	2010	Yang MD, Lai KC, Lai TY, et al. Phenethyl isothiocyanate inhibits migration and invasion of human gastric cancer AGS cells through suppressing MAPK and NF-kappaB signal pathways. Anticancer Res 2010;30:2135-43.
MMP9	On?	-	Yes?	Presence	Western blot	20498032	2011	Ho CC, Lai KC, Hsu SC, et al. Benzyl isothiocyanate (BITC) inhibits migration and invasion of human gastric cancer AGS cells via suppressing ERK signal pathways. Hum Exp Toxicol 2011;30:296-306. doi: 10.1177/0960327110371991. Epub 2010
mTOR	Off?	No	Yes	Phosphorylation	Western blot	22421143	2012	Xu XY, Xia P, Yu M, et al. The roles of REIC gene and its encoding product in gastric carcinoma. Cell Cycle 2012;11:1414-31. doi: 10.4161/cc.19823. Epub 2012 Apr 1.
mTOR	On	Yes	Yes	Phosphorylation	Western blot	22907434	2012	Du W, Wang S, Zhou Q, et al. ADAMTS9 is a functional tumor suppressor through inhibiting AKT/mTOR pathway and associated with poor survival in gastric cancer. Oncogene 2013;32:3319-28. doi: 10.1038/onc.2012.359. Epub 2012 Aug
NFkB	Off	-	Slightly	Presence	EMSA	19020743	2008	Baek MK, Kim MH, Jang HJ, et al. EGF stimulates uPAR expression and cell invasiveness through ERK, AP-1, and NF-kappaB signaling in human gastric carcinoma cells. Oncol Rep 2008;20:1569-75.
NFkB	On	-	Yes	DNA binding	EMSA	20963626	2011	Lee YC, Cheng TH, Lee JS, et al. Nobiletin, a citrus flavonoid, suppresses invasion and migration involving FAK/PI3K/Akt and small GTPase signals in human gastric adenocarcinoma AGS cells. Mol Cell Biochem 2011;347:103-15. doi: 10.1007/s11010-010-0618-z. Epub
NFkB	On	-	Yes	Presence	EMSA	20388956	2009	Jang SH, Lim JW, Kim H. Beta-carotene inhibits Helicobacter pylori-induced expression of inducible nitric oxide synthase and cyclooxygenase-2 in human gastric epithelial AGS cells. J Physiol Pharmacol 2009;60:Suppl 7:131-7
NFkB	On?	-	Yes	DNA binding	Western blot/EMSA	21245990	2011	Liu J, Fu XQ, Zhou W, Yu HG, Yu JP, Luo HS. LY294002 potentiates the anti-cancer effect of oxaliplatin for gastric cancer via death receptor pathway. World J Gastroenterol 2011;17:181-90. doi: 10.3748/wjg.v17.i2.181.
p38	Off	No	Yes	Phosphorylation	Western blot	23609053	2013	Jang SH, Cho S, Lee ES, Kim JM, Kim H. The phenyl-thiophenyl propenone RK-I-123 reduces the levels of reactive oxygen species and suppresses the activation of NF-kappaB and AP-1 and IL-8 expression in Helicobacter pylori-infected gastric epithelial AGS cells. Inflamm Res 2013;62:689-96. doi: 10.1007/s00011-013-0621-4. Epub 2013 Apr
p38	Off	No	Yes	Phosphorylation	Western blot	22961809	2013	Chun J, Joo EJ, Kang M, Kim YS. Platycodin D induces anoikis and caspase-mediated apoptosis via p38 MAPK in AGS human gastric cancer cells. J Cell Biochem 2013;114:456-70. doi: 10.1002/jcb.24386.
p38	Off	No	?	Phosphorylation	Western blot	19020743	2008	Baek MK, Kim MH, Jang HJ, et al. EGF stimulates uPAR expression and cell invasiveness through ERK, AP-1, and NF-kappaB signaling in human gastric carcinoma cells. Oncol Rep 2008;20:1569-75.
p38	Off	No	Yes	Phosphorylation	Western blot	18702686	2008	Ding SZ, Smith MF Jr, Goldberg JB. Helicobacter pylori and mitogen-activated protein kinases regulate the cell cycle, proliferation and apoptosis in gastric epithelial cells. J Gastroenterol Hepatol 2008;23:
p38	Off	No	Yes	Phosphorylation	Western blot	17304508	2007	Lin HH, Chen JH, Huang CC, Wang CJ. Apoptotic effect of 3,4-dihydroxybenzoic acid on human gastric carcinoma cells involving JNK/p38 MAPK signaling activation. Int J Cancer 2007;120:2306-16.
p38	Off	No	Yes	Phosphorylation	Western blot	12540563	2003	Choi IJ, Kim JS, Kim JM, Jung HC, Song IS. Effect of inhibition of extracellular signal-regulated kinase 1 and 2 pathway on apoptosis and bcl-2 expression in Helicobacter pylori-infected AGS cells. Infect Immun 2003;71:830-7.
p38	Off?	No	No	Phosphorylation	Western blot	20651362	2010	Yang MD, Lai KC, Lai TY, et al. Phenethyl isothiocyanate inhibits migration and invasion of human gastric cancer AGS cells through suppressing MAPK and NF-kappaB signal pathways. Anticancer Res 2010;30:2135-43.
p38	On	Yes	Yes	Phosphorylation	Western blot	20388956	2009	Jang SH, Lim JW, Kim H. Beta-carotene inhibits Helicobacter pylori-induced expression of inducible nitric oxide synthase and cyclooxygenase-2 in human gastric epithelial AGS cells. J Physiol Pharmacol 2009;60:Suppl 7:131-7
p38	On?	-	Yes?	Presence	Western blot	20498032	2011	Ho CC, Lai KC, Hsu SC, et al. Benzyl isothiocyanate (BITC) inhibits migration and invasion of human gastric cancer AGS cells via suppressing ERK signal pathways. Hum Exp Toxicol 2011;30:296-306. doi: 10.1177/0960327110371991. Epub 2010
p53	Off	-	Yes	Presence	Western blot	23582784	2013	Shin DY, Sung Kang H, Kim GY, Kim WJ, Yoo YH, Choi YH. Decitabine, a DNA methyltransferases inhibitor, induces cell cycle arrest at G2/M phase through p53-independent pathway in human cancer cells. Biomed Pharmacother 2013;67:305-11. doi: 10.1016/j.biopha.2013.01.004.
p53	Off	-	Slightly	Presence	Western blot, PCR	23311997	2013	Zheng Q, Zhao LY, Kong Y, Nan KJ, Yao Y, Liao ZJ. CDK-associated Cullin 1 can promote cell proliferation and inhibit cisplatin-induced apoptosis in the AGS gastric cancer cell line. World J Surg Oncol 2013;11:5. doi: 10.1186/1477-7819-11-5.
p53	Off	No	Yes	Phosphorylation	Western blot	22963678	2012	Choi HS, Seo HS, Kim JH, Um JY, Shin YC, Ko SG. Ethanol extract of paeonia suffruticosa Andrews (PSE) induced AGS human gastric cancer cell apoptosis via fas-dependent apoptosis and MDM2-p53 pathways. J Biomed Sci 2012;19:82. doi: 10.1186/1423-0127-19-82.
p53	Off	-	Slightly	Presence	Western blot	20020415	2010	Zhang Y, Shi Y, Li X, et al. Inhibition of the p53-MDM2 interaction by adenovirus delivery of ribosomal protein L23 stabilizes p53 and induces cell cycle arrest and apoptosis in gastric cancer. J Gene Med 2010;12:147-56. doi: 10.1002/jgm.1424.
p53	Off	Yes	Yes	Presence	Western blot	17304508	2007	Lin HH, Chen JH, Huang CC, Wang CJ. Apoptotic effect of 3,4-dihydroxybenzoic acid on human gastric carcinoma cells involving JNK/p38 MAPK signaling activation. Int J Cancer 2007;120:2306-16.
PDK1	On	Yes	Yes	Phosphorylation	Western blot	22325465	2012	Tseng PC, Huang WC, Chen CL, et al. Regulation of SHP2 by PTEN/AKT/GSK-3beta signaling facilitates IFN-gamma resistance in hyperproliferating gastric cancer. Immunobiology 2012;217:926-34. doi: 10.1016/j.imbio.2012.01.001. Epub
PI3K	On	-	Yes	Presence	Western blot	20963626	2011	Lee YC, Cheng TH, Lee JS, et al. Nobiletin, a citrus flavonoid, suppresses invasion and migration involving FAK/PI3K/Akt and small GTPase signals in human gastric adenocarcinoma AGS cells. Mol Cell Biochem 2011;347:103-15. doi: 10.1007/s11010-010-0618-z. Epub
PI3K	On	-	Yes	Presence	Western blot	20840540	2011	Lin HH, Chen JH, Chou FP, Wang CJ. Protocatechuic acid inhibits cancer cell metastasis involving the down-regulation of Ras/Akt/NF-kappaB pathway and MMP-2 production by targeting RhoB activation. Br J Pharmacol 2011;162:237-54. doi: 10.1111/j.1476-5381.2010.01022.x.
PI3K	On?	-	Yes	Presence	Western blot	20651362	2010	Yang MD, Lai KC, Lai TY, et al. Phenethyl isothiocyanate inhibits migration and invasion of human gastric cancer AGS cells through suppressing MAPK and NF-kappaB signal pathways. Anticancer Res 2010;30:2135-43.
PI3K	On?	-	Yes?	Presence	Western blot	20498032	2011	Ho CC, Lai KC, Hsu SC, et al. Benzyl isothiocyanate (BITC) inhibits migration and invasion of human gastric cancer AGS cells via suppressing ERK signal pathways. Hum Exp Toxicol 2011;30:296-306. doi: 10.1177/0960327110371991. Epub 2010
PTEN	Off	Yes	Yes	-	Western blot	22521126	2013	Yang Z, Yuan XG, Chen J, Luo SW, Luo ZJ, Lu NH. Reduced expression of PTEN and increased PTEN phosphorylation at residue Ser380 in gastric cancer tissues: a novel mechanism of PTEN inactivation. Clin Res Hepatol Gastroenterol 2013;37:72-9. doi:
PTEN	Off	-	Slightly	Presence	Western blot	22325465	2012	Tseng PC, Huang WC, Chen CL, et al. Regulation of SHP2 by PTEN/AKT/GSK-3beta signaling facilitates IFN-gamma resistance in hyperproliferating gastric cancer. Immunobiology 2012;217:926-34. doi: 10.1016/j.imbio.2012.01.001. Epub
PTEN	Off	Yes	Yes	Phosphorylation	Western blot	20585984	2011	Redlak MJ, Miller TA. Targeting PI3K/Akt/HSP90 signaling sensitizes gastric cancer cells to deoxycholate-induced apoptosis. Dig Dis Sci 2011;56:323-9. doi: 10.1007/s10620-010-1294-2. Epub 2010 Jun
PTEN	Off	Yes	Yes	Phosphorylation	Western blot	19755509	2009	Yoon YK, Kim HP, Han SW, et al. Combination of EGFR and MEK1/2 inhibitor shows synergistic effects by suppressing EGFR/HER3-dependent AKT activation in human gastric cancer cells. Mol Cancer Ther 2009;8:2526-36. doi: 10.1158/1535-7163.MCT-09-0300. Epub
Rac1	On	-	Yes	Presence	Western blot	23153558	2013	Ho HH, Chang CS, Ho WC, Liao SY, Lin WL, Wang CJ. Gallic acid inhibits gastric cancer cells metastasis and invasive growth via increased expression of RhoB, downregulation of AKT/small GTPase signals and inhibition of NF-kappaB activity. Toxicol Appl Pharmacol 2013;266:76-85. doi: 10.1016/j.taap.2012.10.019.
Rac1	On	-	Yes	Presence	Western blot	20963626	2011	Lee YC, Cheng TH, Lee JS, et al. Nobiletin, a citrus flavonoid, suppresses invasion and migration involving FAK/PI3K/Akt and small GTPase signals in human gastric adenocarcinoma AGS cells. Mol Cell Biochem 2011;347:103-15. doi: 10.1007/s11010-010-0618-z. Epub
Rac1	On	-	Yes	Presence	Western blot	20840540	2011	Lin HH, Chen JH, Chou FP, Wang CJ. Protocatechuic acid inhibits cancer cell metastasis involving the down-regulation of Ras/Akt/NF-kappaB pathway and MMP-2 production by targeting RhoB activation. Br J Pharmacol 2011;162:237-54. doi: 10.1111/j.1476-5381.2010.01022.x.
Rac1	On	-	Yes	Presence, activity	Western blot, IP	15303276	2004	Xue Y, Bi F, Zhang X, et al. Inhibition of endothelial cell proliferation by targeting Rac1 GTPase with small interference RNA in tumor cells. Biochem Biophys Res Commun 2004;320:1309-1315.
Raf	On	-	Yes	Presence	Western blot	20963626	2011	Lee YC, Cheng TH, Lee JS, et al. Nobiletin, a citrus flavonoid, suppresses invasion and migration involving FAK/PI3K/Akt and small GTPase signals in human gastric adenocarcinoma AGS cells. Mol Cell Biochem 2011;347:103-15. doi: 10.1007/s11010-010-0618-z. Epub
Raf	On?	Yes	Slightly?	Phosphorylation	Western blot	19437514	2009	Brandt S, Wessler S, Hartig R, Backert S. Helicobacter pylori activates protein kinase C delta to control Raf in MAP kinase signalling: role in AGS epithelial cell scattering and elongation. Cell Motil Cytoskeleton 2009;66:874-92. doi: 10.1002/cm.20373.
Raf1	Off?	-	Slightly	Presence	Western blot	14963045	2004	Higashi H, Nakaya A, Tsutsumi R, et al. Helicobacter pylori CagA induces Ras-independent morphogenetic response through SHP-2 recruitment and activation. J Biol Chem 2004;279:17205-16. Epub 2004 Feb 12.
Ras	On	-	Yes	Activity	Activity kit	23922955	2013	Wang Q, Liu X, Zhou J, et al. Ribonucleotide reductase large subunit M1 predicts poor survival due to modulation of proliferative and invasive ability of gastric cancer. PLoS One 2013;8:
Ras	On	-	Yes	Presence	Western blot	23153558	2013	Ho HH, Chang CS, Ho WC, Liao SY, Lin WL, Wang CJ. Gallic acid inhibits gastric cancer cells metastasis and invasive growth via increased expression of RhoB, downregulation of AKT/small GTPase signals and inhibition of NF-kappaB activity. Toxicol Appl Pharmacol 2013;266:76-85. doi: 10.1016/j.taap.2012.10.019.
Ras	On	-	Yes	Presence	Western blot	20963626	2011	Lee YC, Cheng TH, Lee JS, et al. Nobiletin, a citrus flavonoid, suppresses invasion and migration involving FAK/PI3K/Akt and small GTPase signals in human gastric adenocarcinoma AGS cells. Mol Cell Biochem 2011;347:103-15. doi: 10.1007/s11010-010-0618-z. Epub
Ras	On	-	Yes	Presence	Western blot	20840540	2011	Lin HH, Chen JH, Chou FP, Wang CJ. Protocatechuic acid inhibits cancer cell metastasis involving the down-regulation of Ras/Akt/NF-kappaB pathway and MMP-2 production by targeting RhoB activation. Br J Pharmacol 2011;162:237-54. doi: 10.1111/j.1476-5381.2010.01022.x.
Ras	On	-	Yes	Presence	Western blot	20498032	2011	Ho CC, Lai KC, Hsu SC, et al. Benzyl isothiocyanate (BITC) inhibits migration and invasion of human gastric cancer AGS cells via suppressing ERK signal pathways. Hum Exp Toxicol 2011;30:296-306. doi: 10.1177/0960327110371991. Epub 2010
Ras	On	-	Yes	Presence	Western blot	20651362	2010	Yang MD, Lai KC, Lai TY, et al. Phenethyl isothiocyanate inhibits migration and invasion of human gastric cancer AGS cells through suppressing MAPK and NF-kappaB signal pathways. Anticancer Res 2010;30:2135-43.
S6K	Off	No	Yes	Phosphorylation	Western blot	18922971	2008	Yu EJ, Lee Y, Rha SY, et al. Angiogenic factor thymidine phosphorylase increases cancer cell invasion activity in patients with gastric adenocarcinoma. Mol Cancer Res 2008;6:1554-66. doi: 10.1158/1541-7786.MCR-08-0166.
S6K	On	Yes	Yes	Phosphorylation	Western blot	22907434	2012	Du W, Wang S, Zhou Q, et al. ADAMTS9 is a functional tumor suppressor through inhibiting AKT/mTOR pathway and associated with poor survival in gastric cancer. Oncogene 2013;32:3319-28. doi: 10.1038/onc.2012.359. Epub 2012 Aug
S6K	On	Yes	Yes	Phosphorylation	Western blot	22543857	2012	Mueller A, Bachmann E, Linnig M, et al. Selective PI3K inhibition by BKM120 and BEZ235 alone or in combination with chemotherapy in wild-type and mutated human gastrointestinal cancer cell lines. Cancer Chemother Pharmacol 2012;69:1601-15. doi:
S6K	On	Yes	Yes	Phosphorylation	Western blot	22336586	2012	Bhattacharya B, Akram M, Balasubramanian I, et al. Pharmacologic synergy between dual phosphoinositide-3-kinase and mammalian target of rapamycin inhibition and 5-fluorouracil in PIK3CA mutant gastric cancer cells. Cancer Biol Ther 2012;13:34-42. doi: 10.4161/cbt.13.1.18437.
S6K	On	Yes	Yes	Phosphorylation	Western blot	21610320	2011	Wang K, Liu R, Li J, et al. Quercetin induces protective autophagy in gastric cancer cells: involvement of Akt-mTOR- and hypoxia-induced factor 1alpha-mediated signaling. Autophagy 2011;7:966-78. Epub 2011 Sep 1.
S6K	On	Yes	Yes	Phosphorylation	Western blot	12433206	2002	Kwon HK, Bae GU, Yoon JW, et al. Constitutive activation of p70S6k in cancer cells. Arch Pharm Res 2002;25:685-90.
SFRP1	Off	-	No	Presence	PCR	17035233	2006	He J, Sheng T, Stelter AA, et al. Suppressing Wnt signaling by the hedgehog pathway through sFRP-1. J Biol Chem 2006;281:35598-602. Epub 2006 Oct 10.
Shc	Off	-	No	Presence	Western blot	9722530	1998	Hocker M, Rosenberg I, Xavier R, et al. Oxidative stress activates the human histidine decarboxylase promoter in AGS gastric cancer cells. J Biol Chem 1998;273:23046-54.
SHP2	On	Yes	Yes	Phosphorylation	Western blot	22325465	2012	Tseng PC, Huang WC, Chen CL, et al. Regulation of SHP2 by PTEN/AKT/GSK-3beta signaling facilitates IFN-gamma resistance in hyperproliferating gastric cancer. Immunobiology 2012;217:926-34. doi: 10.1016/j.imbio.2012.01.001. Epub
SHP2	On	-	Yes	Presence	Western blot	14963045	2004	Higashi H, Nakaya A, Tsutsumi R, et al. Helicobacter pylori CagA induces Ras-independent morphogenetic response through SHP-2 recruitment and activation. J Biol Chem 2004;279:17205-16. Epub 2004 Feb 12.
SHP2	On?	-	Yes	Presence	Western blot	14963045	2004	Higashi H, Nakaya A, Tsutsumi R, et al. Helicobacter pylori CagA induces Ras-independent morphogenetic response through SHP-2 recruitment and activation. J Biol Chem 2004;279:17205-16. Epub 2004 Feb 12.
SOS1	On?	-	Yes	Presence	Western blot	20651362	2010	Yang MD, Lai KC, Lai TY, et al. Phenethyl isothiocyanate inhibits migration and invasion of human gastric cancer AGS cells through suppressing MAPK and NF-kappaB signal pathways. Anticancer Res 2010;30:2135-43.
SOS1	On?	-	Yes?	Presence	Western blot	20498032	2011	Ho CC, Lai KC, Hsu SC, et al. Benzyl isothiocyanate (BITC) inhibits migration and invasion of human gastric cancer AGS cells via suppressing ERK signal pathways. Hum Exp Toxicol 2011;30:296-306. doi: 10.1177/0960327110371991. Epub 2010
Src	Off	No	No	Phosphorylation	Western blot	16816379	2012	Caruso R, Pallone F, Fina D, et al. Protease-activated receptor-2 activation in gastric cancer cells promotes epidermal growth factor receptor trans-activation and proliferation. Am J Pathol 2006;169:268-78.
Src	On	No	No	Phosphorylation	Western blot	16816379	2012	Caruso R, Pallone F, Fina D, et al. Protease-activated receptor-2 activation in gastric cancer cells promotes epidermal growth factor receptor trans-activation and proliferation. Am J Pathol 2006;169:268-78.
TAB1	Off	-	No	Presence	Western blot	24009751	2013	Datta De D, Datta A, Bhattacharjya S, Roychoudhury S. NF-kappaB mediated transcriptional repression of acid modifying hormone gastrin. PLoS One 2013;8:
TAK1	Off	No	Yes	Phosphorylation	Western blot	24009751	2013	Datta De D, Datta A, Bhattacharjya S, Roychoudhury S. NF-kappaB mediated transcriptional repression of acid modifying hormone gastrin. PLoS One 2013;8:
TAK1	Off?	-	No (nucleus)	Presence in nucleus	Western blot	16495515	2006	Hirata Y, Maeda S, Ohmae T, et al. Helicobacter pylori induces IkappaB kinase alpha nuclear translocation and chemokine production in gastric epithelial cells. Infect Immun 2006;74:1452-61.
TAK1	On?	-	Yes (cytosol)	Presence in cytosol	Western blot	16495515	2006	Hirata Y, Maeda S, Ohmae T, et al. Helicobacter pylori induces IkappaB kinase alpha nuclear translocation and chemokine production in gastric epithelial cells. Infect Immun 2006;74:1452-61.
TCF4	On	-	Yes	Presence	Western blot	23982808	2013	Kim YM, Kim IH, Nam TJ. Capsosiphon fulvescens glycoprotein inhibits AGS gastric cancer cell proliferation by downregulating Wnt-1 signaling. Int J Oncol 2013;43:1395-401. doi: 10.3892/ijo.2013.2079. Epub 2013 Aug
TCF4	On	-	Yes	Presence	TCF-GFP reporter	21042278	2011	Asciutti S, Akiri G, Grumolato L, Vijayakumar S, Aaronson SA. Diverse mechanisms of Wnt activation and effects of pathway inhibition on proliferation of human gastric carcinoma cells. Oncogene 2011;30:956-66. doi: 10.1038/onc.2010.475. Epub 2010 Nov 1.
TCF4	On	-	Yes	Presence	Western blot, transcriptional activity	19798449	2009	Ooi CH, Ivanova T, Wu J, et al. Oncogenic pathway combinations predict clinical prognosis in gastric cancer. PLoS Genet. 2009;5(10):e1000676.
Tpl2/MAP3K8	Off?	-	Yes	Presence	Western blot	23828905	2013	Pan HC, Lai DW, Lan KH, et al. Honokiol thwarts gastric tumor growth and peritoneal dissemination by inhibiting Tpl2 in an orthotopic model. Carcinogenesis 2013;34:2568-79. doi: 10.1093/carcin/bgt243. Epub 2013
This page shows all observations of proteins included in the final model as they are reported in the literature.
The activity of components that are colored grey were very hard to interpret from the publication. Questionmarks indicate probable interpretations.
Some (two) proteins are colored in yellow, because both On and Off were seen in the same experiment (two different populations of cells)
