# Supplementary material for: Discovery of Drug Synergies in Gastric Cancer Cells Predicted by Logical Modeling
Source: PLoS Comput Biol. 2015 Aug 28;11(8):e1004426. doi: 10.1371/journal.pcbi.1004426 (PMC4567168; doi:10.1371/journal.pcbi.1004426)
Supplement: S3 Table — (XLSX) [file pcbi.1004426.s007.xlsx]

## Sheet: Sheet1
	Scientific publications	Model
AKT	On	1
ASK1	Off	0
Axin	On/off	0
Bad	Off	0
Bax	Off	0
BCL2	On	1
Beta-catenin	On	1
betaTrCP	??	0
Caspase 9	Off	0
Caspase3/7	Off	0
Caspase8	Off	0
CCND1	On	1
cFLIP	On	1
CK1	??	0
cMYC	On	1
Cytochrome C	??	0
DKK1	??	0
DUSP1	??	1
DUSP6	??	1
Dvl	??	1
Egr1	Off	0
ERK1/2	On	1
Foxo	On?	0
Fz	On	1
Gab	??	0
GRAP2	??	1
Grb2	On	1
GSK3beta	Off	0
IKKa	On	1
IKKb	Off?	1
IRS1	??	0
ITCH	??	0
JNK1/2	Off	0
LEF1	On	1
LRP	On	1
MAP3K8	Off	1
MDM2	On?	0
MEK1	On/off	1
MEKK4	??	1
MKK3	??	1
MKK4	Off?	1
MKK7	On	1
MLK3	Off?	1
MMP	On	1
MSK	??	1
mTORC1	??	1
mTORC2	??	0
NFkB	On	1
NLK	??	1
p38	Off	0
p53	Off	0
PDK1	On	1
PI3K	On	1
pras40	??	0
PTEN	Off	0
Rac	On	1
Raf	On	1
Ras	On	1
Rheb	??	1
RSK	??	1
RTPK	On/off	1
S6K	On	1
SFRP1	Off	0
Shc	Off	1
SHP2	On	0
SOS1	On	1
Tab1/2	Off	1
TAK1	Off?	1
TCF4	On	1
TSC2/1	??	0
Components with several coherent reports in scientific publications are strongly colored, components with few or very conflicting reports are weakly colored
The state of components with grey colors are unreported for AGS cells
The state of components with yellow colors have been reported both to be active and inactive with equal numbers of observations for activation and inactivation
