# Supplementary material for: Discovery of Drug Synergies in Gastric Cancer Cells Predicted by Logical Modeling
Source: PLoS Comput Biol. 2015 Aug 28;11(8):e1004426. doi: 10.1371/journal.pcbi.1004426 (PMC4567168; doi:10.1371/journal.pcbi.1004426)
Supplement: S4 Table — (XLSX) [file pcbi.1004426.s008.xlsx]

## Sheet: Literature review summarized
Protein	State	Pro	Con
Well substantiated observations
AKT	On	21	2
ERK1/2	On	16	13
MMP	On	10	4
JNK1/2	Off	9	4
p38	Off	7	2
BCL2	On	6	0
GSK3beta	Off	6	0
Ras	On	6	0
NFkB	On	6	1
p53	Off	5	0
S6K	On	5	1
Bax	Off	4	0
Caspase3/7	Off	4	0
PI3K	On	4	0
PTEN	Off	4	0
Rac	On	4	0
cMYC	On	4	1
Cyclin D1	On	4	1
Beta-catenin	On	3	0
Caspase8	Off	3	0
TCF	On	3	0
Less well substantiated observations
LEF1	On	2	0
SOS1	On	2	0
Grb2	On	2	1
IKKb	Off	2	1
MKK7	On	2	1
Raf	On	2	1
ASK1	Off	1	0
Bad	Off	1	0
Caspase 9	Off	1	0
cFLIP	On	1	0
EGFR	On/off	2	3
Egr1	Off	1	0
FOXO	On?	1	0
Fz	On	1	0
LRP	On	1	0
MKK4	Off	1	0
MLK3	Off?	1	0
PDK1	On	1	0
SFRP1	Off	1	0
Shc	Off	1	0
SHP2	On	1	0
Tab1/2	Off	1	0
Axin	On/off	1	1
IKKa	On	1	1
MDM2	On	1	1
MEK1/2	On/off	1	1
mTOR	On/off	1	1
TAK1	Off	1	1
MAP3K8	Off	0	1
No experimental observations reported
betaTrCP	??
CK1	??
Cytochrome C	??
DKK1	??
DUSP1	??
DUSP6	??
Dvl	??
Gab	??
GRAP2	??
IRS1	??
ITCH	??
MEKK4	??
MKK3	??
MSK	??
mTORC1	??
mTORC2	??
NLK	??
pras40	??
Rheb	??
RSK	??
TSC2/1	??
Pro	Number of scientific publications in favor of interpretation
Con	Number of scientifc publications opposing interpretation
